# Supplementary material for: Age-related dataset on the mechanical properties and collagen fibril structure of tendons from a murine model
Source: Sci Data. 2018 Jul 24;5:180140. doi: 10.1038/sdata.2018.140 (PMC6057439; doi:10.1038/sdata.2018.140)
Supplement: Supplementary file 1 [file sdata2018140-isa1.zip]

Archive with 4 entries (4 files):
- i_Investigation.txt
- s_study_Goh.txt
- a_mechanical_Goh.txt
- a_structural_Goh.txt
