# Supplementary material for: Age-related dataset on the mechanical properties and collagen fibril structure of tendons from a murine model
Source: Sci Data. 2018 Jul 24;5:180140. doi: 10.1038/sdata.2018.140 (PMC6057439; doi:10.1038/sdata.2018.140)
Supplement: Supplementary file 1 [file sdata2018140-isa1.zip › i_Investigation.txt]

# Investigation File generated for Scientific Data with Investigation File Authoring Tool version 0.1.0 on 05/06/2018 - This metadata file is CC0
ONTOLOGY SOURCE REFERENCE
Term Source Name	NCBITAXON	PATO	UO	OBI	ERO	UBERON	EFO
Term Source File	http://data.bioontology.org/ontologies/NCBITAXON	http://data.bioontology.org/ontologies/PATO	http://data.bioontology.org/ontologies/UO	http://data.bioontology.org/ontologies/OBI	http://data.bioontology.org/ontologies/ERO	http://data.bioontology.org/ontologies/UBERON	http://data.bioontology.org/ontologies/EFO
Term Source Version	2016AB	unknown	unknown	2014-08-18	2013-08-02	releases/2014-06-15	2.96
Term Source Description	National Center for Biotechnology Information (NCBI) Organismal Classification	Phenotypic Quality Ontology	Units of Measurement Ontology	Ontology for Biomedical Investigations	Eagle-I Research Resource Ontology	Uber Anatomy Ontology	Experimental Factor Ontology
INVESTIGATION
Investigation Identifier
Investigation Title
Investigation Description
Investigation Submission Date
Investigation Public Release Date
INVESTIGATION PUBLICATIONS
Investigation PubMed ID
Investigation Publication DOI
Investigation Publication Author List
Investigation Publication Title
Investigation Publication Status
Investigation Publication Status Term Accession Number
Investigation Publication Status Term Source REF
INVESTIGATION CONTACTS
Investigation Person Last Name
Investigation Person Mid Initials
Investigation Person First Name
Investigation Person Address
Investigation Person Phone
Investigation Person Fax
Investigation Person Email
Investigation Person Affiliation
Investigation Person Roles
Investigation Person Roles Term Accession Number
Investigation Person Roles Term Source REF
STUDY
Study Identifier	10.1038/sdata.2018.140
Study Title	Age-related dataset on the mechanical properties and collagen fibril structure of tendons from a murine model
Study Submission Date	23/01/2018
Study Public Release Date	24/07/2018
Study Description	http://www.nature.com/articles/sdata2018140#abstract
Study File Name	s_study_Goh.txt
Comment[Subject Keywords]	//;/
Comment[Manuscript Licence]	CC BY-4.0
Comment[Experimental Metadata Licence]	CC0
Comment[Supplementary Information File Name]	
Comment[Supplementary Information File Type]	x-zip-compressed
Comment[Supplementary Information File URL]	http://www.nature.com/articles/sdata2018140#supplementary-information
Comment[Data Repository]	figshare
Comment[Data Record Accession]	doi:10.6084/m9.figshare.c.3938821.v1
Comment[Data Record URI]	https://doi.org/10.6084/m9.figshare.c.3938821.v1
STUDY DESIGN DESCRIPTORS
Study Design Type	parallel group design	replicate design	organism development design	biomechanics data analysis objective
Study Design Type Term Accession Number	OBI:0500006	OBI:0500018	OBI:0001328	ERO:0100133
Study Design Type Term Source REF	OBI	OBI	OBI	ERO
STUDY PUBLICATIONS
Study PubMed ID	""	""
Study Publication DOI	doi:10.1115/1.2898732	doi:10.1152/japplphysiol.00258.2012
Study Publication Author List	""	""
Study Publication Title	""	""
Study Publication Status	published	published
Study Publication Status Term Accession Number		
Study Publication Status Term Source REF		
STUDY FACTORS
Study Factor Name	age	biological replicate
Study Factor Type	life cycle stage	biological replicate
Study Factor Type Term Accession Number	UBERON:0000105	http://www.ebi.ac.uk/efo/EFO_0002091
Study Factor Type Term Source REF	UBERON	EFO
STUDY ASSAYS
Study Assay Measurement Type	mechanical function	multi-tissue structure
Study Assay Measurement Type Term Accession Number	OBI:0000379	UBERON:0000481
Study Assay Measurement Type Term Source REF	OBI	UBERON
Study Assay Technology Type	mechanical testing system	transmission electron microscopy
Study Assay Technology Type Term Accession Number	ERO:0001572	ERO:0000329
Study Assay Technology Type Term Source REF	ERO	ERO
Study Assay Technology Platform	""	""
Study Assay File Name	a_mechanical_Goh.txt	a_structural_Goh.txt
STUDY PROTOCOLS
Study Protocol Name	Experimental flowchart	Mouse colony	Fascicle extractions	Micromechanical tests	Determination of the mechanical properties	Transmission electron microscopy	Determination of the structural properties
Study Protocol Type	protocol	animal care protocol	sample collection protocol	mechanical testing system	data transformation	transmission electron microscopy	data transformation
Study Protocol Type Term Accession Number	OBI:0000272	OBI:0000715	http://www.ebi.ac.uk/efo/EFO_0005518	ERO:0001572	OBI:0200000	ERO:0000329	OBI:0200000
Study Protocol Type Term Source REF	OBI	OBI	EFO	ERO	OBI	ERO	OBI
Study Protocol Description							
Study Protocol URI	""	""	""	""	""	""	""
Study Protocol Version							
Study Protocol Parameters Name	""	""	""	""	""	""	""
Study Protocol Parameters Name Term Accession Number	""	""	""	""	""	""	""
Study Protocol Parameters Name Term Source REF	""	""	""	""	""	""	""
Study Protocol Components Name	""	""	""	""	""	""	""
Study Protocol Components Type	""	""	""	""	""	""	""
Study Protocol Components Type Term Accession Number	""	""	""	""	""	""	""
Study Protocol Components Type Term Source REF	""	""	""	""	""	""	""
STUDY CONTACTS
Study Person Last Name	Goh	Holmes	Lu	Kadler	Purslow
Study Person First Name	Kheng Lim	David F.	Yin Hui	Karl E.	Peter P.
Study Person Mid Initials					
Study Person Email	kheng-lim.goh@ncl.ac.uk	david.f.holmes@manchester.ac.uk	""	""	""
Study Person Phone					
Study Person Fax					
Study Person Address					
Study Person Affiliation	School of Biological and Environmental Sciences, Stirling University, Stirling FK9 4LA, UK	Manchester University, Wellcome Trust Centre for Cell Matrix Research, B.3016 Michael Smith Building, Faculty of Life Sciences, Oxford Road, Manchester M13 9PT, UK	Manchester University, Wellcome Trust Centre for Cell Matrix Research, B.3016 Michael Smith Building, Faculty of Life Sciences, Oxford Road, Manchester M13 9PT, UK	Manchester University, Wellcome Trust Centre for Cell Matrix Research, B.3016 Michael Smith Building, Faculty of Life Sciences, Oxford Road, Manchester M13 9PT, UK	School of Biological and Environmental Sciences, Stirling University, Stirling FK9 4LA, UK
Study Person Roles					
Study Person Roles Term Accession Number					
Study Person Roles Term Source REF					
Comment[Study Person ORCID]				0000-0003-4977-4683	
Comment[Funder]					
Comment[FundRef ID]					
Comment[Funder Term Source REF]					
Comment[Grant Identifier]					
