# Supplementary material for: Age-related dataset on the mechanical properties and collagen fibril structure of tendons from a murine model
Source: Sci Data. 2018 Jul 24;5:180140. doi: 10.1038/sdata.2018.140 (PMC6057439; doi:10.1038/sdata.2018.140)
Supplement: Supplementary file 1 [file sdata2018140-isa1.zip › s_study_Goh.txt]

Source Name	Characteristics[organism]	Term Source REF	Term Accession Number	Characteristics[organism part]	Term Source REF	Term Accession Number	Characteristics[sex]	Term Source REF	Term Accession Number	Protocol REF	Protocol REF	Protocol REF	Sample Name	Factor Value[age]	Unit	Term Source REF	Term Accession Number	Factor Value[biological replicate]
C57BL6/B mouse 01 M	Mus musculus	NCBITAXON	http://purl.bioontology.org/ontology/NCBITAXON/10090	fascia of tail	UBERON	UBERON:0035096	male	PATO	PATO:0000384	Experimental flowchart	Mouse colony	Fascicle extractions	mtt01_1	1.6	month	UO	UO:0000035	replicate 1
C57BL6/B mouse 01 M	Mus musculus	NCBITAXON	http://purl.bioontology.org/ontology/NCBITAXON/10090	fascia of tail	UBERON	UBERON:0035096	male	PATO	PATO:0000384	Experimental flowchart	Mouse colony	Fascicle extractions	mtt01_2	1.6	month	UO	UO:0000035	replicate 2
C57BL6/B mouse 01 M	Mus musculus	NCBITAXON	http://purl.bioontology.org/ontology/NCBITAXON/10090	fascia of tail	UBERON	UBERON:0035096	male	PATO	PATO:0000384	Experimental flowchart	Mouse colony	Fascicle extractions	mtt01_3	1.6	month	UO	UO:0000035	replicate 3
C57BL6/B mouse 02 M	Mus musculus	NCBITAXON	http://purl.bioontology.org/ontology/NCBITAXON/10090	fascia of tail	UBERON	UBERON:0035096	male	PATO	PATO:0000384	Experimental flowchart	Mouse colony	Fascicle extractions	mtt02_1	2.6	month	UO	UO:0000035	replicate 1
C57BL6/B mouse 02 M	Mus musculus	NCBITAXON	http://purl.bioontology.org/ontology/NCBITAXON/10090	fascia of tail	UBERON	UBERON:0035096	male	PATO	PATO:0000384	Experimental flowchart	Mouse colony	Fascicle extractions	mtt02_2	2.6	month	UO	UO:0000035	replicate 2
C57BL6/B mouse 02 M	Mus musculus	NCBITAXON	http://purl.bioontology.org/ontology/NCBITAXON/10090	fascia of tail	UBERON	UBERON:0035096	male	PATO	PATO:0000384	Experimental flowchart	Mouse colony	Fascicle extractions	mtt02_3	2.6	month	UO	UO:0000035	replicate 3
C57BL6/B mouse 04 M	Mus musculus	NCBITAXON	http://purl.bioontology.org/ontology/NCBITAXON/10090	fascia of tail	UBERON	UBERON:0035096	male	PATO	PATO:0000384	Experimental flowchart	Mouse colony	Fascicle extractions	mtt04_1	4	month	UO	UO:0000035	replicate 1
C57BL6/B mouse 04 M	Mus musculus	NCBITAXON	http://purl.bioontology.org/ontology/NCBITAXON/10090	fascia of tail	UBERON	UBERON:0035096	male	PATO	PATO:0000384	Experimental flowchart	Mouse colony	Fascicle extractions	mtt04_2	4	month	UO	UO:0000035	replicate 2
C57BL6/B mouse 04 M	Mus musculus	NCBITAXON	http://purl.bioontology.org/ontology/NCBITAXON/10090	fascia of tail	UBERON	UBERON:0035096	male	PATO	PATO:0000384	Experimental flowchart	Mouse colony	Fascicle extractions	mtt04_3	4	month	UO	UO:0000035	replicate 3
C57BL6/B mouse 11 M	Mus musculus	NCBITAXON	http://purl.bioontology.org/ontology/NCBITAXON/10090	fascia of tail	UBERON	UBERON:0035096	male	PATO	PATO:0000384	Experimental flowchart	Mouse colony	Fascicle extractions	mtt11_1	11.5	month	UO	UO:0000035	replicate 1
C57BL6/B mouse 11 M	Mus musculus	NCBITAXON	http://purl.bioontology.org/ontology/NCBITAXON/10090	fascia of tail	UBERON	UBERON:0035096	male	PATO	PATO:0000384	Experimental flowchart	Mouse colony	Fascicle extractions	mtt11_2	11.5	month	UO	UO:0000035	replicate 2
C57BL6/B mouse 11 M	Mus musculus	NCBITAXON	http://purl.bioontology.org/ontology/NCBITAXON/10090	fascia of tail	UBERON	UBERON:0035096	male	PATO	PATO:0000384	Experimental flowchart	Mouse colony	Fascicle extractions	mtt11_3	11.5	month	UO	UO:0000035	replicate 3
C57BL6/B mouse 11 M	Mus musculus	NCBITAXON	http://purl.bioontology.org/ontology/NCBITAXON/10090	fascia of tail	UBERON	UBERON:0035096	male	PATO	PATO:0000384	Experimental flowchart	Mouse colony	Fascicle extractions	mtt11_4	11.5	month	UO	UO:0000035	replicate 4
C57BL6/B mouse 23 M	Mus musculus	NCBITAXON	http://purl.bioontology.org/ontology/NCBITAXON/10090	fascia of tail	UBERON	UBERON:0035096	male	PATO	PATO:0000384	Experimental flowchart	Mouse colony	Fascicle extractions	mtt23_1	23	month	UO	UO:0000035	replicate 1
C57BL6/B mouse 23 M	Mus musculus	NCBITAXON	http://purl.bioontology.org/ontology/NCBITAXON/10090	fascia of tail	UBERON	UBERON:0035096	male	PATO	PATO:0000384	Experimental flowchart	Mouse colony	Fascicle extractions	mtt23_2	23	month	UO	UO:0000035	replicate 2
C57BL6/B mouse 23 M	Mus musculus	NCBITAXON	http://purl.bioontology.org/ontology/NCBITAXON/10090	fascia of tail	UBERON	UBERON:0035096	male	PATO	PATO:0000384	Experimental flowchart	Mouse colony	Fascicle extractions	mtt23_3	23	month	UO	UO:0000035	replicate 3
C57BL6/B mouse 29 M	Mus musculus	NCBITAXON	http://purl.bioontology.org/ontology/NCBITAXON/10090	fascia of tail	UBERON	UBERON:0035096	male	PATO	PATO:0000384	Experimental flowchart	Mouse colony	Fascicle extractions	mtt29_1	29	month	UO	UO:0000035	replicate 1
C57BL6/B mouse 29 M	Mus musculus	NCBITAXON	http://purl.bioontology.org/ontology/NCBITAXON/10090	fascia of tail	UBERON	UBERON:0035096	male	PATO	PATO:0000384	Experimental flowchart	Mouse colony	Fascicle extractions	mtt29_2	29	month	UO	UO:0000035	replicate 2
C57BL6/B mouse 29 M	Mus musculus	NCBITAXON	http://purl.bioontology.org/ontology/NCBITAXON/10090	fascia of tail	UBERON	UBERON:0035096	male	PATO	PATO:0000384	Experimental flowchart	Mouse colony	Fascicle extractions	mtt29_3	29	month	UO	UO:0000035	replicate 3
C57BL6/B mouse 29 M	Mus musculus	NCBITAXON	http://purl.bioontology.org/ontology/NCBITAXON/10090	fascia of tail	UBERON	UBERON:0035096	male	PATO	PATO:0000384	Experimental flowchart	Mouse colony	Fascicle extractions	mtt29_4	29	month	UO	UO:0000035	replicate 4
C57BL6/B mouse 31 M	Mus musculus	NCBITAXON	http://purl.bioontology.org/ontology/NCBITAXON/10090	fascia of tail	UBERON	UBERON:0035096	male	PATO	PATO:0000384	Experimental flowchart	Mouse colony	Fascicle extractions	mtt31_1	31.5	month	UO	UO:0000035	replicate 1
C57BL6/B mouse 31 M	Mus musculus	NCBITAXON	http://purl.bioontology.org/ontology/NCBITAXON/10090	fascia of tail	UBERON	UBERON:0035096	male	PATO	PATO:0000384	Experimental flowchart	Mouse colony	Fascicle extractions	mtt31_2	31.5	month	UO	UO:0000035	replicate 2
C57BL6/B mouse 31 M	Mus musculus	NCBITAXON	http://purl.bioontology.org/ontology/NCBITAXON/10090	fascia of tail	UBERON	UBERON:0035096	male	PATO	PATO:0000384	Experimental flowchart	Mouse colony	Fascicle extractions	mtt31_3	31.5	month	UO	UO:0000035	replicate 3
C57BL6/B mouse 31 M	Mus musculus	NCBITAXON	http://purl.bioontology.org/ontology/NCBITAXON/10090	fascia of tail	UBERON	UBERON:0035096	male	PATO	PATO:0000384	Experimental flowchart	Mouse colony	Fascicle extractions	mtt31_4	31.5	month	UO	UO:0000035	replicate 4
C57BL6/B mouse 35 M	Mus musculus	NCBITAXON	http://purl.bioontology.org/ontology/NCBITAXON/10090	fascia of tail	UBERON	UBERON:0035096	male	PATO	PATO:0000384	Experimental flowchart	Mouse colony	Fascicle extractions	mtt35_1	35.3	month	UO	UO:0000035	replicate 1
C57BL6/B mouse 35 M	Mus musculus	NCBITAXON	http://purl.bioontology.org/ontology/NCBITAXON/10090	fascia of tail	UBERON	UBERON:0035096	male	PATO	PATO:0000384	Experimental flowchart	Mouse colony	Fascicle extractions	mtt35_2	35.3	month	UO	UO:0000035	replicate 2
C57BL6/B mouse 35 M	Mus musculus	NCBITAXON	http://purl.bioontology.org/ontology/NCBITAXON/10090	fascia of tail	UBERON	UBERON:0035096	male	PATO	PATO:0000384	Experimental flowchart	Mouse colony	Fascicle extractions	mtt35_3	35.3	month	UO	UO:0000035	replicate 3
C57BL6/B mouse 35 M	Mus musculus	NCBITAXON	http://purl.bioontology.org/ontology/NCBITAXON/10090	fascia of tail	UBERON	UBERON:0035096	male	PATO	PATO:0000384	Experimental flowchart	Mouse colony	Fascicle extractions	mtt35_4	35.3	month	UO	UO:0000035	replicate 4
