# Supplementary material for: Age-related dataset on the mechanical properties and collagen fibril structure of tendons from a murine model
Source: Sci Data. 2018 Jul 24;5:180140. doi: 10.1038/sdata.2018.140 (PMC6057439; doi:10.1038/sdata.2018.140)
Supplement: Supplementary file 1 [file sdata2018140-isa1.zip › a_mechanical_Goh.txt]

Sample Name	Protocol REF	Assay Name	Raw Data File	Comment[Data Repository]	Comment[Data Record Accession]	Comment[Data Record URI]	Protocol REF	Derived Data File	Comment[Data Repository]	Comment[Data Record Accession]	Comment[Data Record URI]	Factor Value[age]	Unit	Term Source REF	Term Accession Number	Factor Value[biological replicate]
mtt01_1	Micromechanical tests	mtt01_1_t2a_trunc	mtt01_1_t2a_trunc.txt	figshare	doi:10.6084/m9.figshare.c.3938821.v1	https://doi.org/10.6084/m9.figshare.c.3938821.v1	Determination of the mechanical properties	mechprop.xls	figshare	doi:10.6084/m9.figshare.c.3938821.v1	https://doi.org/10.6084/m9.figshare.c.3938821.v1	1.6	month	UO	UO:0000035	replicate 1
mtt01_1	Micromechanical tests	mtt01_1_t2b_trunc	mtt01_1_t2b_trunc.txt	figshare	doi:10.6084/m9.figshare.c.3938821.v1	https://doi.org/10.6084/m9.figshare.c.3938821.v1	Determination of the mechanical properties	mechprop.xls	figshare	doi:10.6084/m9.figshare.c.3938821.v1	https://doi.org/10.6084/m9.figshare.c.3938821.v1	1.6	month	UO	UO:0000035	replicate 1
mtt01_1	Micromechanical tests	mtt01_1_t4a	mtt01_1_t4a.txt	figshare	doi:10.6084/m9.figshare.c.3938821.v1	https://doi.org/10.6084/m9.figshare.c.3938821.v1	Determination of the mechanical properties	mechprop.xls	figshare	doi:10.6084/m9.figshare.c.3938821.v1	https://doi.org/10.6084/m9.figshare.c.3938821.v1	1.6	month	UO	UO:0000035	replicate 1
mtt01_1	Micromechanical tests	mtt01_1_t4b	mtt01_1_t4b.txt	figshare	doi:10.6084/m9.figshare.c.3938821.v1	https://doi.org/10.6084/m9.figshare.c.3938821.v1	Determination of the mechanical properties	mechprop.xls	figshare	doi:10.6084/m9.figshare.c.3938821.v1	https://doi.org/10.6084/m9.figshare.c.3938821.v1	1.6	month	UO	UO:0000035	replicate 1
mtt01_1	Micromechanical tests	mtt01_1_t5a_trunc	mtt01_1_t5a_trunc.txt	figshare	doi:10.6084/m9.figshare.c.3938821.v1	https://doi.org/10.6084/m9.figshare.c.3938821.v1	Determination of the mechanical properties	mechprop.xls	figshare	doi:10.6084/m9.figshare.c.3938821.v1	https://doi.org/10.6084/m9.figshare.c.3938821.v1	1.6	month	UO	UO:0000035	replicate 1
mtt01_1	Micromechanical tests	mtt01_1_t5b	mtt01_1_t5b.txt	figshare	doi:10.6084/m9.figshare.c.3938821.v1	https://doi.org/10.6084/m9.figshare.c.3938821.v1	Determination of the mechanical properties	mechprop.xls	figshare	doi:10.6084/m9.figshare.c.3938821.v1	https://doi.org/10.6084/m9.figshare.c.3938821.v1	1.6	month	UO	UO:0000035	replicate 1
mtt01_1	Micromechanical tests	mtt01_1_t5c	mtt01_1_t5c.txt	figshare	doi:10.6084/m9.figshare.c.3938821.v1	https://doi.org/10.6084/m9.figshare.c.3938821.v1	Determination of the mechanical properties	mechprop.xls	figshare	doi:10.6084/m9.figshare.c.3938821.v1	https://doi.org/10.6084/m9.figshare.c.3938821.v1	1.6	month	UO	UO:0000035	replicate 1
mtt01_1	Micromechanical tests	mtt01_1_t6a	mtt01_1_t6a.txt	figshare	doi:10.6084/m9.figshare.c.3938821.v1	https://doi.org/10.6084/m9.figshare.c.3938821.v1	Determination of the mechanical properties	mechprop.xls	figshare	doi:10.6084/m9.figshare.c.3938821.v1	https://doi.org/10.6084/m9.figshare.c.3938821.v1	1.6	month	UO	UO:0000035	replicate 1
mtt01_1	Micromechanical tests	mtt01_1_t6b_trunc	mtt01_1_t6b_trunc.txt	figshare	doi:10.6084/m9.figshare.c.3938821.v1	https://doi.org/10.6084/m9.figshare.c.3938821.v1	Determination of the mechanical properties	mechprop.xls	figshare	doi:10.6084/m9.figshare.c.3938821.v1	https://doi.org/10.6084/m9.figshare.c.3938821.v1	1.6	month	UO	UO:0000035	replicate 1
mtt01_1	Micromechanical tests	mtt01_1_t6d	mtt01_1_t6d.txt	figshare	doi:10.6084/m9.figshare.c.3938821.v1	https://doi.org/10.6084/m9.figshare.c.3938821.v1	Determination of the mechanical properties	mechprop.xls	figshare	doi:10.6084/m9.figshare.c.3938821.v1	https://doi.org/10.6084/m9.figshare.c.3938821.v1	1.6	month	UO	UO:0000035	replicate 1
mtt01_2	Micromechanical tests	mtt01_2_t1a	mtt01_2_t1a.txt	figshare	doi:10.6084/m9.figshare.c.3938821.v1	https://doi.org/10.6084/m9.figshare.c.3938821.v1	Determination of the mechanical properties	mechprop.xls	figshare	doi:10.6084/m9.figshare.c.3938821.v1	https://doi.org/10.6084/m9.figshare.c.3938821.v1	1.6	month	UO	UO:0000035	replicate 2
mtt01_2	Micromechanical tests	mtt01_2_t2a	mtt01_2_t2a.txt	figshare	doi:10.6084/m9.figshare.c.3938821.v1	https://doi.org/10.6084/m9.figshare.c.3938821.v1	Determination of the mechanical properties	mechprop.xls	figshare	doi:10.6084/m9.figshare.c.3938821.v1	https://doi.org/10.6084/m9.figshare.c.3938821.v1	1.6	month	UO	UO:0000035	replicate 2
mtt01_2	Micromechanical tests	mtt01_2_t3a	mtt01_2_t3a.txt	figshare	doi:10.6084/m9.figshare.c.3938821.v1	https://doi.org/10.6084/m9.figshare.c.3938821.v1	Determination of the mechanical properties	mechprop.xls	figshare	doi:10.6084/m9.figshare.c.3938821.v1	https://doi.org/10.6084/m9.figshare.c.3938821.v1	1.6	month	UO	UO:0000035	replicate 2
mtt01_2	Micromechanical tests	mtt01_2_t4a	mtt01_2_t4a.txt	figshare	doi:10.6084/m9.figshare.c.3938821.v1	https://doi.org/10.6084/m9.figshare.c.3938821.v1	Determination of the mechanical properties	mechprop.xls	figshare	doi:10.6084/m9.figshare.c.3938821.v1	https://doi.org/10.6084/m9.figshare.c.3938821.v1	1.6	month	UO	UO:0000035	replicate 2
mtt01_2	Micromechanical tests	mtt01_2_t5a	mtt01_2_t5a.txt	figshare	doi:10.6084/m9.figshare.c.3938821.v1	https://doi.org/10.6084/m9.figshare.c.3938821.v1	Determination of the mechanical properties	mechprop.xls	figshare	doi:10.6084/m9.figshare.c.3938821.v1	https://doi.org/10.6084/m9.figshare.c.3938821.v1	1.6	month	UO	UO:0000035	replicate 2
mtt01_2	Micromechanical tests	mtt01_2_t6a	mtt01_2_t6a.txt	figshare	doi:10.6084/m9.figshare.c.3938821.v1	https://doi.org/10.6084/m9.figshare.c.3938821.v1	Determination of the mechanical properties	mechprop.xls	figshare	doi:10.6084/m9.figshare.c.3938821.v1	https://doi.org/10.6084/m9.figshare.c.3938821.v1	1.6	month	UO	UO:0000035	replicate 2
mtt01_2	Micromechanical tests	mtt01_2_t7a	mtt01_2_t7a.txt	figshare	doi:10.6084/m9.figshare.c.3938821.v1	https://doi.org/10.6084/m9.figshare.c.3938821.v1	Determination of the mechanical properties	mechprop.xls	figshare	doi:10.6084/m9.figshare.c.3938821.v1	https://doi.org/10.6084/m9.figshare.c.3938821.v1	1.6	month	UO	UO:0000035	replicate 2
mtt01_2	Micromechanical tests	mtt01_2_t8a	mtt01_2_t8a.txt	figshare	doi:10.6084/m9.figshare.c.3938821.v1	https://doi.org/10.6084/m9.figshare.c.3938821.v1	Determination of the mechanical properties	mechprop.xls	figshare	doi:10.6084/m9.figshare.c.3938821.v1	https://doi.org/10.6084/m9.figshare.c.3938821.v1	1.6	month	UO	UO:0000035	replicate 2
mtt01_2	Micromechanical tests	mtt01_2_t9a	mtt01_2_t9a.txt	figshare	doi:10.6084/m9.figshare.c.3938821.v1	https://doi.org/10.6084/m9.figshare.c.3938821.v1	Determination of the mechanical properties	mechprop.xls	figshare	doi:10.6084/m9.figshare.c.3938821.v1	https://doi.org/10.6084/m9.figshare.c.3938821.v1	1.6	month	UO	UO:0000035	replicate 2
mtt01_2	Micromechanical tests	mtt01_2_t10a	mtt01_2_t10a.txt	figshare	doi:10.6084/m9.figshare.c.3938821.v1	https://doi.org/10.6084/m9.figshare.c.3938821.v1	Determination of the mechanical properties	mechprop.xls	figshare	doi:10.6084/m9.figshare.c.3938821.v1	https://doi.org/10.6084/m9.figshare.c.3938821.v1	1.6	month	UO	UO:0000035	replicate 2
mtt01_2	Micromechanical tests	mtt01_2_t11a	mtt01_2_t11a.txt	figshare	doi:10.6084/m9.figshare.c.3938821.v1	https://doi.org/10.6084/m9.figshare.c.3938821.v1	Determination of the mechanical properties	mechprop.xls	figshare	doi:10.6084/m9.figshare.c.3938821.v1	https://doi.org/10.6084/m9.figshare.c.3938821.v1	1.6	month	UO	UO:0000035	replicate 2
mtt01_2	Micromechanical tests	mtt01_2_t12a	mtt01_2_t12a.txt	figshare	doi:10.6084/m9.figshare.c.3938821.v1	https://doi.org/10.6084/m9.figshare.c.3938821.v1	Determination of the mechanical properties	mechprop.xls	figshare	doi:10.6084/m9.figshare.c.3938821.v1	https://doi.org/10.6084/m9.figshare.c.3938821.v1	1.6	month	UO	UO:0000035	replicate 2
mtt01_3	Micromechanical tests	mtt01_3_t4a	mtt01_3_t4a.txt	figshare	doi:10.6084/m9.figshare.c.3938821.v1	https://doi.org/10.6084/m9.figshare.c.3938821.v1	Determination of the mechanical properties	mechprop.xls	figshare	doi:10.6084/m9.figshare.c.3938821.v1	https://doi.org/10.6084/m9.figshare.c.3938821.v1	1.6	month	UO	UO:0000035	replicate 3
mtt01_3	Micromechanical tests	mtt01_3_t4b	mtt01_3_t4b.txt	figshare	doi:10.6084/m9.figshare.c.3938821.v1	https://doi.org/10.6084/m9.figshare.c.3938821.v1	Determination of the mechanical properties	mechprop.xls	figshare	doi:10.6084/m9.figshare.c.3938821.v1	https://doi.org/10.6084/m9.figshare.c.3938821.v1	1.6	month	UO	UO:0000035	replicate 3
mtt01_3	Micromechanical tests	mtt01_3_t4c	mtt01_3_t4c.txt	figshare	doi:10.6084/m9.figshare.c.3938821.v1	https://doi.org/10.6084/m9.figshare.c.3938821.v1	Determination of the mechanical properties	mechprop.xls	figshare	doi:10.6084/m9.figshare.c.3938821.v1	https://doi.org/10.6084/m9.figshare.c.3938821.v1	1.6	month	UO	UO:0000035	replicate 3
mtt01_3	Micromechanical tests	mtt01_3_t5a	mtt01_3_t5a.txt	figshare	doi:10.6084/m9.figshare.c.3938821.v1	https://doi.org/10.6084/m9.figshare.c.3938821.v1	Determination of the mechanical properties	mechprop.xls	figshare	doi:10.6084/m9.figshare.c.3938821.v1	https://doi.org/10.6084/m9.figshare.c.3938821.v1	1.6	month	UO	UO:0000035	replicate 3
mtt01_3	Micromechanical tests	mtt01_3_t5b	mtt01_3_t5b.txt	figshare	doi:10.6084/m9.figshare.c.3938821.v1	https://doi.org/10.6084/m9.figshare.c.3938821.v1	Determination of the mechanical properties	mechprop.xls	figshare	doi:10.6084/m9.figshare.c.3938821.v1	https://doi.org/10.6084/m9.figshare.c.3938821.v1	1.6	month	UO	UO:0000035	replicate 3
mtt01_3	Micromechanical tests	mtt01_3_t6a	mtt01_3_t6a.txt	figshare	doi:10.6084/m9.figshare.c.3938821.v1	https://doi.org/10.6084/m9.figshare.c.3938821.v1	Determination of the mechanical properties	mechprop.xls	figshare	doi:10.6084/m9.figshare.c.3938821.v1	https://doi.org/10.6084/m9.figshare.c.3938821.v1	1.6	month	UO	UO:0000035	replicate 3
mtt01_3	Micromechanical tests	mtt01_3_t6b	mtt01_3_t6b.txt	figshare	doi:10.6084/m9.figshare.c.3938821.v1	https://doi.org/10.6084/m9.figshare.c.3938821.v1	Determination of the mechanical properties	mechprop.xls	figshare	doi:10.6084/m9.figshare.c.3938821.v1	https://doi.org/10.6084/m9.figshare.c.3938821.v1	1.6	month	UO	UO:0000035	replicate 3
mtt01_3	Micromechanical tests	mtt01_3_t6c	mtt01_3_t6c.txt	figshare	doi:10.6084/m9.figshare.c.3938821.v1	https://doi.org/10.6084/m9.figshare.c.3938821.v1	Determination of the mechanical properties	mechprop.xls	figshare	doi:10.6084/m9.figshare.c.3938821.v1	https://doi.org/10.6084/m9.figshare.c.3938821.v1	1.6	month	UO	UO:0000035	replicate 3
mtt02_1	Micromechanical tests	mtt02_1_t4a_trunc	mtt02_1_t4a_trunc.txt	figshare	doi:10.6084/m9.figshare.c.3938821.v1	https://doi.org/10.6084/m9.figshare.c.3938821.v1	Determination of the mechanical properties	mechprop.xls	figshare	doi:10.6084/m9.figshare.c.3938821.v1	https://doi.org/10.6084/m9.figshare.c.3938821.v1	2.6	month	UO	UO:0000035	replicate 1
mtt02_1	Micromechanical tests	mtt02_1_t4b_trunc1	mtt02_1_t4b_trunc1.txt	figshare	doi:10.6084/m9.figshare.c.3938821.v1	https://doi.org/10.6084/m9.figshare.c.3938821.v1	Determination of the mechanical properties	mechprop.xls	figshare	doi:10.6084/m9.figshare.c.3938821.v1	https://doi.org/10.6084/m9.figshare.c.3938821.v1	2.6	month	UO	UO:0000035	replicate 1
mtt02_1	Micromechanical tests	mtt02_1_t4c_trunc	mtt02_1_t4c_trunc.txt	figshare	doi:10.6084/m9.figshare.c.3938821.v1	https://doi.org/10.6084/m9.figshare.c.3938821.v1	Determination of the mechanical properties	mechprop.xls	figshare	doi:10.6084/m9.figshare.c.3938821.v1	https://doi.org/10.6084/m9.figshare.c.3938821.v1	2.6	month	UO	UO:0000035	replicate 1
mtt02_1	Micromechanical tests	mtt02_1_t5c	mtt02_1_t5c.txt	figshare	doi:10.6084/m9.figshare.c.3938821.v1	https://doi.org/10.6084/m9.figshare.c.3938821.v1	Determination of the mechanical properties	mechprop.xls	figshare	doi:10.6084/m9.figshare.c.3938821.v1	https://doi.org/10.6084/m9.figshare.c.3938821.v1	2.6	month	UO	UO:0000035	replicate 1
mtt02_1	Micromechanical tests	mtt02_1_t6a	mtt02_1_t6a.txt	figshare	doi:10.6084/m9.figshare.c.3938821.v1	https://doi.org/10.6084/m9.figshare.c.3938821.v1	Determination of the mechanical properties	mechprop.xls	figshare	doi:10.6084/m9.figshare.c.3938821.v1	https://doi.org/10.6084/m9.figshare.c.3938821.v1	2.6	month	UO	UO:0000035	replicate 1
mtt02_1	Micromechanical tests	mtt02_1_t6b	mtt02_1_t6b.txt	figshare	doi:10.6084/m9.figshare.c.3938821.v1	https://doi.org/10.6084/m9.figshare.c.3938821.v1	Determination of the mechanical properties	mechprop.xls	figshare	doi:10.6084/m9.figshare.c.3938821.v1	https://doi.org/10.6084/m9.figshare.c.3938821.v1	2.6	month	UO	UO:0000035	replicate 1
mtt02_1	Micromechanical tests	mtt02_1_t6c	mtt02_1_t6c.txt	figshare	doi:10.6084/m9.figshare.c.3938821.v1	https://doi.org/10.6084/m9.figshare.c.3938821.v1	Determination of the mechanical properties	mechprop.xls	figshare	doi:10.6084/m9.figshare.c.3938821.v1	https://doi.org/10.6084/m9.figshare.c.3938821.v1	2.6	month	UO	UO:0000035	replicate 1
mtt02_2	Micromechanical tests	mtt02_2_t4a_trunc	mtt02_2_t4a_trunc.txt	figshare	doi:10.6084/m9.figshare.c.3938821.v1	https://doi.org/10.6084/m9.figshare.c.3938821.v1	Determination of the mechanical properties	mechprop.xls	figshare	doi:10.6084/m9.figshare.c.3938821.v1	https://doi.org/10.6084/m9.figshare.c.3938821.v1	2.6	month	UO	UO:0000035	replicate 2
mtt02_2	Micromechanical tests	mtt02_2_t4b	mtt02_2_t4b.txt	figshare	doi:10.6084/m9.figshare.c.3938821.v1	https://doi.org/10.6084/m9.figshare.c.3938821.v1	Determination of the mechanical properties	mechprop.xls	figshare	doi:10.6084/m9.figshare.c.3938821.v1	https://doi.org/10.6084/m9.figshare.c.3938821.v1	2.6	month	UO	UO:0000035	replicate 2
mtt02_2	Micromechanical tests	mtt02_2_t4c	mtt02_2_t4c.txt	figshare	doi:10.6084/m9.figshare.c.3938821.v1	https://doi.org/10.6084/m9.figshare.c.3938821.v1	Determination of the mechanical properties	mechprop.xls	figshare	doi:10.6084/m9.figshare.c.3938821.v1	https://doi.org/10.6084/m9.figshare.c.3938821.v1	2.6	month	UO	UO:0000035	replicate 2
mtt02_2	Micromechanical tests	mtt02_2_t5a	mtt02_2_t5a.txt	figshare	doi:10.6084/m9.figshare.c.3938821.v1	https://doi.org/10.6084/m9.figshare.c.3938821.v1	Determination of the mechanical properties	mechprop.xls	figshare	doi:10.6084/m9.figshare.c.3938821.v1	https://doi.org/10.6084/m9.figshare.c.3938821.v1	2.6	month	UO	UO:0000035	replicate 2
mtt02_2	Micromechanical tests	mtt02_2_t5b	mtt02_2_t5b.txt	figshare	doi:10.6084/m9.figshare.c.3938821.v1	https://doi.org/10.6084/m9.figshare.c.3938821.v1	Determination of the mechanical properties	mechprop.xls	figshare	doi:10.6084/m9.figshare.c.3938821.v1	https://doi.org/10.6084/m9.figshare.c.3938821.v1	2.6	month	UO	UO:0000035	replicate 2
mtt02_2	Micromechanical tests	mtt02_2_t5c	mtt02_2_t5c.txt	figshare	doi:10.6084/m9.figshare.c.3938821.v1	https://doi.org/10.6084/m9.figshare.c.3938821.v1	Determination of the mechanical properties	mechprop.xls	figshare	doi:10.6084/m9.figshare.c.3938821.v1	https://doi.org/10.6084/m9.figshare.c.3938821.v1	2.6	month	UO	UO:0000035	replicate 2
mtt02_2	Micromechanical tests	mtt02_2_t6a	mtt02_2_t6a.txt	figshare	doi:10.6084/m9.figshare.c.3938821.v1	https://doi.org/10.6084/m9.figshare.c.3938821.v1	Determination of the mechanical properties	mechprop.xls	figshare	doi:10.6084/m9.figshare.c.3938821.v1	https://doi.org/10.6084/m9.figshare.c.3938821.v1	2.6	month	UO	UO:0000035	replicate 2
mtt02_2	Micromechanical tests	mtt02_2_t6b	mtt02_2_t6b.txt	figshare	doi:10.6084/m9.figshare.c.3938821.v1	https://doi.org/10.6084/m9.figshare.c.3938821.v1	Determination of the mechanical properties	mechprop.xls	figshare	doi:10.6084/m9.figshare.c.3938821.v1	https://doi.org/10.6084/m9.figshare.c.3938821.v1	2.6	month	UO	UO:0000035	replicate 2
mtt02_2	Micromechanical tests	mtt02_2_t6c	mtt02_2_t6c.txt	figshare	doi:10.6084/m9.figshare.c.3938821.v1	https://doi.org/10.6084/m9.figshare.c.3938821.v1	Determination of the mechanical properties	mechprop.xls	figshare	doi:10.6084/m9.figshare.c.3938821.v1	https://doi.org/10.6084/m9.figshare.c.3938821.v1	2.6	month	UO	UO:0000035	replicate 2
mtt02_3	Micromechanical tests	mtt02_3_t4a	mtt02_3_t4a.txt	figshare	doi:10.6084/m9.figshare.c.3938821.v1	https://doi.org/10.6084/m9.figshare.c.3938821.v1	Determination of the mechanical properties	mechprop.xls	figshare	doi:10.6084/m9.figshare.c.3938821.v1	https://doi.org/10.6084/m9.figshare.c.3938821.v1	2.6	month	UO	UO:0000035	replicate 3
mtt02_3	Micromechanical tests	mtt02_3_t4b	mtt02_3_t4b.txt	figshare	doi:10.6084/m9.figshare.c.3938821.v1	https://doi.org/10.6084/m9.figshare.c.3938821.v1	Determination of the mechanical properties	mechprop.xls	figshare	doi:10.6084/m9.figshare.c.3938821.v1	https://doi.org/10.6084/m9.figshare.c.3938821.v1	2.6	month	UO	UO:0000035	replicate 3
mtt02_3	Micromechanical tests	mtt02_3_t4c	mtt02_3_t4c.txt	figshare	doi:10.6084/m9.figshare.c.3938821.v1	https://doi.org/10.6084/m9.figshare.c.3938821.v1	Determination of the mechanical properties	mechprop.xls	figshare	doi:10.6084/m9.figshare.c.3938821.v1	https://doi.org/10.6084/m9.figshare.c.3938821.v1	2.6	month	UO	UO:0000035	replicate 3
mtt02_3	Micromechanical tests	mtt02_3_t5a	mtt02_3_t5a.txt	figshare	doi:10.6084/m9.figshare.c.3938821.v1	https://doi.org/10.6084/m9.figshare.c.3938821.v1	Determination of the mechanical properties	mechprop.xls	figshare	doi:10.6084/m9.figshare.c.3938821.v1	https://doi.org/10.6084/m9.figshare.c.3938821.v1	2.6	month	UO	UO:0000035	replicate 3
mtt02_3	Micromechanical tests	mtt02_3_t5b	mtt02_3_t5b.txt	figshare	doi:10.6084/m9.figshare.c.3938821.v1	https://doi.org/10.6084/m9.figshare.c.3938821.v1	Determination of the mechanical properties	mechprop.xls	figshare	doi:10.6084/m9.figshare.c.3938821.v1	https://doi.org/10.6084/m9.figshare.c.3938821.v1	2.6	month	UO	UO:0000035	replicate 3
mtt02_3	Micromechanical tests	mtt02_3_t5c	mtt02_3_t5c.txt	figshare	doi:10.6084/m9.figshare.c.3938821.v1	https://doi.org/10.6084/m9.figshare.c.3938821.v1	Determination of the mechanical properties	mechprop.xls	figshare	doi:10.6084/m9.figshare.c.3938821.v1	https://doi.org/10.6084/m9.figshare.c.3938821.v1	2.6	month	UO	UO:0000035	replicate 3
mtt02_3	Micromechanical tests	mtt02_3_t6a	mtt02_3_t6a.txt	figshare	doi:10.6084/m9.figshare.c.3938821.v1	https://doi.org/10.6084/m9.figshare.c.3938821.v1	Determination of the mechanical properties	mechprop.xls	figshare	doi:10.6084/m9.figshare.c.3938821.v1	https://doi.org/10.6084/m9.figshare.c.3938821.v1	2.6	month	UO	UO:0000035	replicate 3
mtt02_3	Micromechanical tests	mtt02_3_t6b	mtt02_3_t6b.txt	figshare	doi:10.6084/m9.figshare.c.3938821.v1	https://doi.org/10.6084/m9.figshare.c.3938821.v1	Determination of the mechanical properties	mechprop.xls	figshare	doi:10.6084/m9.figshare.c.3938821.v1	https://doi.org/10.6084/m9.figshare.c.3938821.v1	2.6	month	UO	UO:0000035	replicate 3
mtt02_3	Micromechanical tests	mtt02_3_t6c	mtt02_3_t6c.txt	figshare	doi:10.6084/m9.figshare.c.3938821.v1	https://doi.org/10.6084/m9.figshare.c.3938821.v1	Determination of the mechanical properties	mechprop.xls	figshare	doi:10.6084/m9.figshare.c.3938821.v1	https://doi.org/10.6084/m9.figshare.c.3938821.v1	2.6	month	UO	UO:0000035	replicate 3
mtt02_3	Micromechanical tests	mtt02_3_t6d	mtt02_3_t6d.txt	figshare	doi:10.6084/m9.figshare.c.3938821.v1	https://doi.org/10.6084/m9.figshare.c.3938821.v1	Determination of the mechanical properties	mechprop.xls	figshare	doi:10.6084/m9.figshare.c.3938821.v1	https://doi.org/10.6084/m9.figshare.c.3938821.v1	2.6	month	UO	UO:0000035	replicate 3
mtt04_1	Micromechanical tests	mtt04_1_t4b	mtt04_1_t4b.txt	figshare	doi:10.6084/m9.figshare.c.3938821.v1	https://doi.org/10.6084/m9.figshare.c.3938821.v1	Determination of the mechanical properties	mechprop.xls	figshare	doi:10.6084/m9.figshare.c.3938821.v1	https://doi.org/10.6084/m9.figshare.c.3938821.v1	4	month	UO	UO:0000035	replicate 1
mtt04_1	Micromechanical tests	mtt04_1_t4c	mtt04_1_t4c.txt	figshare	doi:10.6084/m9.figshare.c.3938821.v1	https://doi.org/10.6084/m9.figshare.c.3938821.v1	Determination of the mechanical properties	mechprop.xls	figshare	doi:10.6084/m9.figshare.c.3938821.v1	https://doi.org/10.6084/m9.figshare.c.3938821.v1	4	month	UO	UO:0000035	replicate 1
mtt04_1	Micromechanical tests	mtt04_1_t5a	mtt04_1_t5a.txt	figshare	doi:10.6084/m9.figshare.c.3938821.v1	https://doi.org/10.6084/m9.figshare.c.3938821.v1	Determination of the mechanical properties	mechprop.xls	figshare	doi:10.6084/m9.figshare.c.3938821.v1	https://doi.org/10.6084/m9.figshare.c.3938821.v1	4	month	UO	UO:0000035	replicate 1
mtt04_1	Micromechanical tests	mtt04_1_t5b	mtt04_1_t5b.txt	figshare	doi:10.6084/m9.figshare.c.3938821.v1	https://doi.org/10.6084/m9.figshare.c.3938821.v1	Determination of the mechanical properties	mechprop.xls	figshare	doi:10.6084/m9.figshare.c.3938821.v1	https://doi.org/10.6084/m9.figshare.c.3938821.v1	4	month	UO	UO:0000035	replicate 1
mtt04_1	Micromechanical tests	mtt04_1_t5c	mtt04_1_t5c.txt	figshare	doi:10.6084/m9.figshare.c.3938821.v1	https://doi.org/10.6084/m9.figshare.c.3938821.v1	Determination of the mechanical properties	mechprop.xls	figshare	doi:10.6084/m9.figshare.c.3938821.v1	https://doi.org/10.6084/m9.figshare.c.3938821.v1	4	month	UO	UO:0000035	replicate 1
mtt04_1	Micromechanical tests	mtt04_1_t6b	mtt04_1_t6b.txt	figshare	doi:10.6084/m9.figshare.c.3938821.v1	https://doi.org/10.6084/m9.figshare.c.3938821.v1	Determination of the mechanical properties	mechprop.xls	figshare	doi:10.6084/m9.figshare.c.3938821.v1	https://doi.org/10.6084/m9.figshare.c.3938821.v1	4	month	UO	UO:0000035	replicate 1
mtt04_1	Micromechanical tests	mtt04_1_t6c	mtt04_1_t6c.txt	figshare	doi:10.6084/m9.figshare.c.3938821.v1	https://doi.org/10.6084/m9.figshare.c.3938821.v1	Determination of the mechanical properties	mechprop.xls	figshare	doi:10.6084/m9.figshare.c.3938821.v1	https://doi.org/10.6084/m9.figshare.c.3938821.v1	4	month	UO	UO:0000035	replicate 1
mtt04_2	Micromechanical tests	mtt04_2_t5a	mtt04_2_t5a.txt	figshare	doi:10.6084/m9.figshare.c.3938821.v1	https://doi.org/10.6084/m9.figshare.c.3938821.v1	Determination of the mechanical properties	mechprop.xls	figshare	doi:10.6084/m9.figshare.c.3938821.v1	https://doi.org/10.6084/m9.figshare.c.3938821.v1	4	month	UO	UO:0000035	replicate 2
mtt04_2	Micromechanical tests	mtt04_2_t5b	mtt04_2_t5b.txt	figshare	doi:10.6084/m9.figshare.c.3938821.v1	https://doi.org/10.6084/m9.figshare.c.3938821.v1	Determination of the mechanical properties	mechprop.xls	figshare	doi:10.6084/m9.figshare.c.3938821.v1	https://doi.org/10.6084/m9.figshare.c.3938821.v1	4	month	UO	UO:0000035	replicate 2
mtt04_2	Micromechanical tests	mtt04_2_t5c	mtt04_2_t5c.txt	figshare	doi:10.6084/m9.figshare.c.3938821.v1	https://doi.org/10.6084/m9.figshare.c.3938821.v1	Determination of the mechanical properties	mechprop.xls	figshare	doi:10.6084/m9.figshare.c.3938821.v1	https://doi.org/10.6084/m9.figshare.c.3938821.v1	4	month	UO	UO:0000035	replicate 2
mtt04_2	Micromechanical tests	mtt04_2_t6a	mtt04_2_t6a.txt	figshare	doi:10.6084/m9.figshare.c.3938821.v1	https://doi.org/10.6084/m9.figshare.c.3938821.v1	Determination of the mechanical properties	mechprop.xls	figshare	doi:10.6084/m9.figshare.c.3938821.v1	https://doi.org/10.6084/m9.figshare.c.3938821.v1	4	month	UO	UO:0000035	replicate 2
mtt04_2	Micromechanical tests	mtt04_2_t6c	mtt04_2_t6c.txt	figshare	doi:10.6084/m9.figshare.c.3938821.v1	https://doi.org/10.6084/m9.figshare.c.3938821.v1	Determination of the mechanical properties	mechprop.xls	figshare	doi:10.6084/m9.figshare.c.3938821.v1	https://doi.org/10.6084/m9.figshare.c.3938821.v1	4	month	UO	UO:0000035	replicate 2
mtt04_2	Micromechanical tests	mtt04_2_t6d	mtt04_2_t6d.txt	figshare	doi:10.6084/m9.figshare.c.3938821.v1	https://doi.org/10.6084/m9.figshare.c.3938821.v1	Determination of the mechanical properties	mechprop.xls	figshare	doi:10.6084/m9.figshare.c.3938821.v1	https://doi.org/10.6084/m9.figshare.c.3938821.v1	4	month	UO	UO:0000035	replicate 2
mtt04_2	Micromechanical tests	mtt04_2_t7b	mtt04_2_t7b.txt	figshare	doi:10.6084/m9.figshare.c.3938821.v1	https://doi.org/10.6084/m9.figshare.c.3938821.v1	Determination of the mechanical properties	mechprop.xls	figshare	doi:10.6084/m9.figshare.c.3938821.v1	https://doi.org/10.6084/m9.figshare.c.3938821.v1	4	month	UO	UO:0000035	replicate 2
mtt04_2	Micromechanical tests	mtt04_2_t7c	mtt04_2_t7c.txt	figshare	doi:10.6084/m9.figshare.c.3938821.v1	https://doi.org/10.6084/m9.figshare.c.3938821.v1	Determination of the mechanical properties	mechprop.xls	figshare	doi:10.6084/m9.figshare.c.3938821.v1	https://doi.org/10.6084/m9.figshare.c.3938821.v1	4	month	UO	UO:0000035	replicate 2
mtt04_3	Micromechanical tests	mtt04_3_t4b	mtt04_3_t4b.txt	figshare	doi:10.6084/m9.figshare.c.3938821.v1	https://doi.org/10.6084/m9.figshare.c.3938821.v1	Determination of the mechanical properties	mechprop.xls	figshare	doi:10.6084/m9.figshare.c.3938821.v1	https://doi.org/10.6084/m9.figshare.c.3938821.v1	4	month	UO	UO:0000035	replicate 3
mtt04_3	Micromechanical tests	mtt04_3_t5b	mtt04_3_t5b.txt	figshare	doi:10.6084/m9.figshare.c.3938821.v1	https://doi.org/10.6084/m9.figshare.c.3938821.v1	Determination of the mechanical properties	mechprop.xls	figshare	doi:10.6084/m9.figshare.c.3938821.v1	https://doi.org/10.6084/m9.figshare.c.3938821.v1	4	month	UO	UO:0000035	replicate 3
mtt04_3	Micromechanical tests	mtt04_3_t5c	mtt04_3_t5c.txt	figshare	doi:10.6084/m9.figshare.c.3938821.v1	https://doi.org/10.6084/m9.figshare.c.3938821.v1	Determination of the mechanical properties	mechprop.xls	figshare	doi:10.6084/m9.figshare.c.3938821.v1	https://doi.org/10.6084/m9.figshare.c.3938821.v1	4	month	UO	UO:0000035	replicate 3
mtt04_3	Micromechanical tests	mtt04_3_t5d	mtt04_3_t5d.txt	figshare	doi:10.6084/m9.figshare.c.3938821.v1	https://doi.org/10.6084/m9.figshare.c.3938821.v1	Determination of the mechanical properties	mechprop.xls	figshare	doi:10.6084/m9.figshare.c.3938821.v1	https://doi.org/10.6084/m9.figshare.c.3938821.v1	4	month	UO	UO:0000035	replicate 3
mtt04_3	Micromechanical tests	mtt04_3_t6a	mtt04_3_t6a.txt	figshare	doi:10.6084/m9.figshare.c.3938821.v1	https://doi.org/10.6084/m9.figshare.c.3938821.v1	Determination of the mechanical properties	mechprop.xls	figshare	doi:10.6084/m9.figshare.c.3938821.v1	https://doi.org/10.6084/m9.figshare.c.3938821.v1	4	month	UO	UO:0000035	replicate 3
mtt04_3	Micromechanical tests	mtt04_3_t6b	mtt04_3_t6b.txt	figshare	doi:10.6084/m9.figshare.c.3938821.v1	https://doi.org/10.6084/m9.figshare.c.3938821.v1	Determination of the mechanical properties	mechprop.xls	figshare	doi:10.6084/m9.figshare.c.3938821.v1	https://doi.org/10.6084/m9.figshare.c.3938821.v1	4	month	UO	UO:0000035	replicate 3
mtt04_3	Micromechanical tests	mtt04_3_t6d	mtt04_3_t6d.txt	figshare	doi:10.6084/m9.figshare.c.3938821.v1	https://doi.org/10.6084/m9.figshare.c.3938821.v1	Determination of the mechanical properties	mechprop.xls	figshare	doi:10.6084/m9.figshare.c.3938821.v1	https://doi.org/10.6084/m9.figshare.c.3938821.v1	4	month	UO	UO:0000035	replicate 3
mtt11_1	Micromechanical tests	mtt11_1_t3a	mtt11_1_t3a.txt	figshare	doi:10.6084/m9.figshare.c.3938821.v1	https://doi.org/10.6084/m9.figshare.c.3938821.v1	Determination of the mechanical properties	mechprop.xls	figshare	doi:10.6084/m9.figshare.c.3938821.v1	https://doi.org/10.6084/m9.figshare.c.3938821.v1	11.5	month	UO	UO:0000035	replicate 1
mtt11_1	Micromechanical tests	mtt11_1_t3b	mtt11_1_t3b.txt	figshare	doi:10.6084/m9.figshare.c.3938821.v1	https://doi.org/10.6084/m9.figshare.c.3938821.v1	Determination of the mechanical properties	mechprop.xls	figshare	doi:10.6084/m9.figshare.c.3938821.v1	https://doi.org/10.6084/m9.figshare.c.3938821.v1	11.5	month	UO	UO:0000035	replicate 1
mtt11_1	Micromechanical tests	mtt11_1_t3c	mtt11_1_t3c.txt	figshare	doi:10.6084/m9.figshare.c.3938821.v1	https://doi.org/10.6084/m9.figshare.c.3938821.v1	Determination of the mechanical properties	mechprop.xls	figshare	doi:10.6084/m9.figshare.c.3938821.v1	https://doi.org/10.6084/m9.figshare.c.3938821.v1	11.5	month	UO	UO:0000035	replicate 1
mtt11_1	Micromechanical tests	mtt11_1_t4a	mtt11_1_t4a.txt	figshare	doi:10.6084/m9.figshare.c.3938821.v1	https://doi.org/10.6084/m9.figshare.c.3938821.v1	Determination of the mechanical properties	mechprop.xls	figshare	doi:10.6084/m9.figshare.c.3938821.v1	https://doi.org/10.6084/m9.figshare.c.3938821.v1	11.5	month	UO	UO:0000035	replicate 1
mtt11_1	Micromechanical tests	mtt11_1_t4b_trunc	mtt11_1_t4b_trunc.txt	figshare	doi:10.6084/m9.figshare.c.3938821.v1	https://doi.org/10.6084/m9.figshare.c.3938821.v1	Determination of the mechanical properties	mechprop.xls	figshare	doi:10.6084/m9.figshare.c.3938821.v1	https://doi.org/10.6084/m9.figshare.c.3938821.v1	11.5	month	UO	UO:0000035	replicate 1
mtt11_1	Micromechanical tests	mtt11_1_t4c	mtt11_1_t4c.txt	figshare	doi:10.6084/m9.figshare.c.3938821.v1	https://doi.org/10.6084/m9.figshare.c.3938821.v1	Determination of the mechanical properties	mechprop.xls	figshare	doi:10.6084/m9.figshare.c.3938821.v1	https://doi.org/10.6084/m9.figshare.c.3938821.v1	11.5	month	UO	UO:0000035	replicate 1
mtt11_1	Micromechanical tests	mtt11_1_t4d	mtt11_1_t4d.txt	figshare	doi:10.6084/m9.figshare.c.3938821.v1	https://doi.org/10.6084/m9.figshare.c.3938821.v1	Determination of the mechanical properties	mechprop.xls	figshare	doi:10.6084/m9.figshare.c.3938821.v1	https://doi.org/10.6084/m9.figshare.c.3938821.v1	11.5	month	UO	UO:0000035	replicate 1
mtt11_1	Micromechanical tests	mtt11_1_t4e	mtt11_1_t4e.txt	figshare	doi:10.6084/m9.figshare.c.3938821.v1	https://doi.org/10.6084/m9.figshare.c.3938821.v1	Determination of the mechanical properties	mechprop.xls	figshare	doi:10.6084/m9.figshare.c.3938821.v1	https://doi.org/10.6084/m9.figshare.c.3938821.v1	11.5	month	UO	UO:0000035	replicate 1
mtt11_2	Micromechanical tests	mtt11_2_t3b	mtt11_2_t3b.txt	figshare	doi:10.6084/m9.figshare.c.3938821.v1	https://doi.org/10.6084/m9.figshare.c.3938821.v1	Determination of the mechanical properties	mechprop.xls	figshare	doi:10.6084/m9.figshare.c.3938821.v1	https://doi.org/10.6084/m9.figshare.c.3938821.v1	11.5	month	UO	UO:0000035	replicate 2
mtt11_2	Micromechanical tests	mtt11_2_t3c	mtt11_2_t3c.txt	figshare	doi:10.6084/m9.figshare.c.3938821.v1	https://doi.org/10.6084/m9.figshare.c.3938821.v1	Determination of the mechanical properties	mechprop.xls	figshare	doi:10.6084/m9.figshare.c.3938821.v1	https://doi.org/10.6084/m9.figshare.c.3938821.v1	11.5	month	UO	UO:0000035	replicate 2
mtt11_2	Micromechanical tests	mtt11_2_t3d	mtt11_2_t3d.txt	figshare	doi:10.6084/m9.figshare.c.3938821.v1	https://doi.org/10.6084/m9.figshare.c.3938821.v1	Determination of the mechanical properties	mechprop.xls	figshare	doi:10.6084/m9.figshare.c.3938821.v1	https://doi.org/10.6084/m9.figshare.c.3938821.v1	11.5	month	UO	UO:0000035	replicate 2
mtt11_2	Micromechanical tests	mtt11_2_t4a	mtt11_2_t4a.txt	figshare	doi:10.6084/m9.figshare.c.3938821.v1	https://doi.org/10.6084/m9.figshare.c.3938821.v1	Determination of the mechanical properties	mechprop.xls	figshare	doi:10.6084/m9.figshare.c.3938821.v1	https://doi.org/10.6084/m9.figshare.c.3938821.v1	11.5	month	UO	UO:0000035	replicate 2
mtt11_2	Micromechanical tests	mtt11_2_t4b	mtt11_2_t4b.txt	figshare	doi:10.6084/m9.figshare.c.3938821.v1	https://doi.org/10.6084/m9.figshare.c.3938821.v1	Determination of the mechanical properties	mechprop.xls	figshare	doi:10.6084/m9.figshare.c.3938821.v1	https://doi.org/10.6084/m9.figshare.c.3938821.v1	11.5	month	UO	UO:0000035	replicate 2
mtt11_2	Micromechanical tests	mtt11_2_t5a	mtt11_2_t5a.txt	figshare	doi:10.6084/m9.figshare.c.3938821.v1	https://doi.org/10.6084/m9.figshare.c.3938821.v1	Determination of the mechanical properties	mechprop.xls	figshare	doi:10.6084/m9.figshare.c.3938821.v1	https://doi.org/10.6084/m9.figshare.c.3938821.v1	11.5	month	UO	UO:0000035	replicate 2
mtt11_2	Micromechanical tests	mtt11_2_t5b	mtt11_2_t5b.txt	figshare	doi:10.6084/m9.figshare.c.3938821.v1	https://doi.org/10.6084/m9.figshare.c.3938821.v1	Determination of the mechanical properties	mechprop.xls	figshare	doi:10.6084/m9.figshare.c.3938821.v1	https://doi.org/10.6084/m9.figshare.c.3938821.v1	11.5	month	UO	UO:0000035	replicate 2
mtt11_2	Micromechanical tests	mtt11_2_t5c	mtt11_2_t5c.txt	figshare	doi:10.6084/m9.figshare.c.3938821.v1	https://doi.org/10.6084/m9.figshare.c.3938821.v1	Determination of the mechanical properties	mechprop.xls	figshare	doi:10.6084/m9.figshare.c.3938821.v1	https://doi.org/10.6084/m9.figshare.c.3938821.v1	11.5	month	UO	UO:0000035	replicate 2
mtt11_2	Micromechanical tests	mtt11_2_t5d	mtt11_2_t5d.txt	figshare	doi:10.6084/m9.figshare.c.3938821.v1	https://doi.org/10.6084/m9.figshare.c.3938821.v1	Determination of the mechanical properties	mechprop.xls	figshare	doi:10.6084/m9.figshare.c.3938821.v1	https://doi.org/10.6084/m9.figshare.c.3938821.v1	11.5	month	UO	UO:0000035	replicate 2
mtt11_2	Micromechanical tests	mtt11_2_t5e	mtt11_2_t5e.txt	figshare	doi:10.6084/m9.figshare.c.3938821.v1	https://doi.org/10.6084/m9.figshare.c.3938821.v1	Determination of the mechanical properties	mechprop.xls	figshare	doi:10.6084/m9.figshare.c.3938821.v1	https://doi.org/10.6084/m9.figshare.c.3938821.v1	11.5	month	UO	UO:0000035	replicate 2
mtt11_3	Micromechanical tests	mtt11_3_t3a	mtt11_3_t3a.txt	figshare	doi:10.6084/m9.figshare.c.3938821.v1	https://doi.org/10.6084/m9.figshare.c.3938821.v1	Determination of the mechanical properties	mechprop.xls	figshare	doi:10.6084/m9.figshare.c.3938821.v1	https://doi.org/10.6084/m9.figshare.c.3938821.v1	11.5	month	UO	UO:0000035	replicate 3
mtt11_3	Micromechanical tests	mtt11_3_t3b	mtt11_3_t3b.txt	figshare	doi:10.6084/m9.figshare.c.3938821.v1	https://doi.org/10.6084/m9.figshare.c.3938821.v1	Determination of the mechanical properties	mechprop.xls	figshare	doi:10.6084/m9.figshare.c.3938821.v1	https://doi.org/10.6084/m9.figshare.c.3938821.v1	11.5	month	UO	UO:0000035	replicate 3
mtt11_3	Micromechanical tests	mtt11_3_t3c	mtt11_3_t3c.txt	figshare	doi:10.6084/m9.figshare.c.3938821.v1	https://doi.org/10.6084/m9.figshare.c.3938821.v1	Determination of the mechanical properties	mechprop.xls	figshare	doi:10.6084/m9.figshare.c.3938821.v1	https://doi.org/10.6084/m9.figshare.c.3938821.v1	11.5	month	UO	UO:0000035	replicate 3
mtt11_3	Micromechanical tests	mtt11_3_t3d	mtt11_3_t3d.txt	figshare	doi:10.6084/m9.figshare.c.3938821.v1	https://doi.org/10.6084/m9.figshare.c.3938821.v1	Determination of the mechanical properties	mechprop.xls	figshare	doi:10.6084/m9.figshare.c.3938821.v1	https://doi.org/10.6084/m9.figshare.c.3938821.v1	11.5	month	UO	UO:0000035	replicate 3
mtt11_3	Micromechanical tests	mtt11_3_t3e	mtt11_3_t3e.txt	figshare	doi:10.6084/m9.figshare.c.3938821.v1	https://doi.org/10.6084/m9.figshare.c.3938821.v1	Determination of the mechanical properties	mechprop.xls	figshare	doi:10.6084/m9.figshare.c.3938821.v1	https://doi.org/10.6084/m9.figshare.c.3938821.v1	11.5	month	UO	UO:0000035	replicate 3
mtt11_3	Micromechanical tests	mtt11_3_t4a	mtt11_3_t4a.txt	figshare	doi:10.6084/m9.figshare.c.3938821.v1	https://doi.org/10.6084/m9.figshare.c.3938821.v1	Determination of the mechanical properties	mechprop.xls	figshare	doi:10.6084/m9.figshare.c.3938821.v1	https://doi.org/10.6084/m9.figshare.c.3938821.v1	11.5	month	UO	UO:0000035	replicate 3
mtt11_3	Micromechanical tests	mtt11_3_t4b	mtt11_3_t4b.txt	figshare	doi:10.6084/m9.figshare.c.3938821.v1	https://doi.org/10.6084/m9.figshare.c.3938821.v1	Determination of the mechanical properties	mechprop.xls	figshare	doi:10.6084/m9.figshare.c.3938821.v1	https://doi.org/10.6084/m9.figshare.c.3938821.v1	11.5	month	UO	UO:0000035	replicate 3
mtt11_3	Micromechanical tests	mtt11_3_t4c	mtt11_3_t4c.txt	figshare	doi:10.6084/m9.figshare.c.3938821.v1	https://doi.org/10.6084/m9.figshare.c.3938821.v1	Determination of the mechanical properties	mechprop.xls	figshare	doi:10.6084/m9.figshare.c.3938821.v1	https://doi.org/10.6084/m9.figshare.c.3938821.v1	11.5	month	UO	UO:0000035	replicate 3
mtt11_3	Micromechanical tests	mtt11_3_t4e	mtt11_3_t4e.txt	figshare	doi:10.6084/m9.figshare.c.3938821.v1	https://doi.org/10.6084/m9.figshare.c.3938821.v1	Determination of the mechanical properties	mechprop.xls	figshare	doi:10.6084/m9.figshare.c.3938821.v1	https://doi.org/10.6084/m9.figshare.c.3938821.v1	11.5	month	UO	UO:0000035	replicate 3
mtt11_4	Micromechanical tests	mtt11_4_t3a	mtt11_4_t3a.txt	figshare	doi:10.6084/m9.figshare.c.3938821.v1	https://doi.org/10.6084/m9.figshare.c.3938821.v1	Determination of the mechanical properties	mechprop.xls	figshare	doi:10.6084/m9.figshare.c.3938821.v1	https://doi.org/10.6084/m9.figshare.c.3938821.v1	11.5	month	UO	UO:0000035	replicate 4
mtt11_4	Micromechanical tests	mtt11_4_t3b	mtt11_4_t3b.txt	figshare	doi:10.6084/m9.figshare.c.3938821.v1	https://doi.org/10.6084/m9.figshare.c.3938821.v1	Determination of the mechanical properties	mechprop.xls	figshare	doi:10.6084/m9.figshare.c.3938821.v1	https://doi.org/10.6084/m9.figshare.c.3938821.v1	11.5	month	UO	UO:0000035	replicate 4
mtt11_4	Micromechanical tests	mtt11_4_t3c	mtt11_4_t3c.txt	figshare	doi:10.6084/m9.figshare.c.3938821.v1	https://doi.org/10.6084/m9.figshare.c.3938821.v1	Determination of the mechanical properties	mechprop.xls	figshare	doi:10.6084/m9.figshare.c.3938821.v1	https://doi.org/10.6084/m9.figshare.c.3938821.v1	11.5	month	UO	UO:0000035	replicate 4
mtt11_4	Micromechanical tests	mtt11_4_t3d	mtt11_4_t3d.txt	figshare	doi:10.6084/m9.figshare.c.3938821.v1	https://doi.org/10.6084/m9.figshare.c.3938821.v1	Determination of the mechanical properties	mechprop.xls	figshare	doi:10.6084/m9.figshare.c.3938821.v1	https://doi.org/10.6084/m9.figshare.c.3938821.v1	11.5	month	UO	UO:0000035	replicate 4
mtt11_4	Micromechanical tests	mtt11_4_t5a	mtt11_4_t5a.txt	figshare	doi:10.6084/m9.figshare.c.3938821.v1	https://doi.org/10.6084/m9.figshare.c.3938821.v1	Determination of the mechanical properties	mechprop.xls	figshare	doi:10.6084/m9.figshare.c.3938821.v1	https://doi.org/10.6084/m9.figshare.c.3938821.v1	11.5	month	UO	UO:0000035	replicate 4
mtt11_4	Micromechanical tests	mtt11_4_t5b	mtt11_4_t5b.txt	figshare	doi:10.6084/m9.figshare.c.3938821.v1	https://doi.org/10.6084/m9.figshare.c.3938821.v1	Determination of the mechanical properties	mechprop.xls	figshare	doi:10.6084/m9.figshare.c.3938821.v1	https://doi.org/10.6084/m9.figshare.c.3938821.v1	11.5	month	UO	UO:0000035	replicate 4
mtt11_4	Micromechanical tests	mtt11_4_t5c	mtt11_4_t5c.txt	figshare	doi:10.6084/m9.figshare.c.3938821.v1	https://doi.org/10.6084/m9.figshare.c.3938821.v1	Determination of the mechanical properties	mechprop.xls	figshare	doi:10.6084/m9.figshare.c.3938821.v1	https://doi.org/10.6084/m9.figshare.c.3938821.v1	11.5	month	UO	UO:0000035	replicate 4
mtt11_4	Micromechanical tests	mtt11_4_t5d	mtt11_4_t5d.txt	figshare	doi:10.6084/m9.figshare.c.3938821.v1	https://doi.org/10.6084/m9.figshare.c.3938821.v1	Determination of the mechanical properties	mechprop.xls	figshare	doi:10.6084/m9.figshare.c.3938821.v1	https://doi.org/10.6084/m9.figshare.c.3938821.v1	11.5	month	UO	UO:0000035	replicate 4
mtt11_4	Micromechanical tests	mtt11_4_t5e	mtt11_4_t5e.txt	figshare	doi:10.6084/m9.figshare.c.3938821.v1	https://doi.org/10.6084/m9.figshare.c.3938821.v1	Determination of the mechanical properties	mechprop.xls	figshare	doi:10.6084/m9.figshare.c.3938821.v1	https://doi.org/10.6084/m9.figshare.c.3938821.v1	11.5	month	UO	UO:0000035	replicate 4
mtt11_4	Micromechanical tests	mtt11_4_t6a	mtt11_4_t6a.txt	figshare	doi:10.6084/m9.figshare.c.3938821.v1	https://doi.org/10.6084/m9.figshare.c.3938821.v1	Determination of the mechanical properties	mechprop.xls	figshare	doi:10.6084/m9.figshare.c.3938821.v1	https://doi.org/10.6084/m9.figshare.c.3938821.v1	11.5	month	UO	UO:0000035	replicate 4
mtt11_4	Micromechanical tests	mtt11_4_t6b	mtt11_4_t6b.txt	figshare	doi:10.6084/m9.figshare.c.3938821.v1	https://doi.org/10.6084/m9.figshare.c.3938821.v1	Determination of the mechanical properties	mechprop.xls	figshare	doi:10.6084/m9.figshare.c.3938821.v1	https://doi.org/10.6084/m9.figshare.c.3938821.v1	11.5	month	UO	UO:0000035	replicate 4
mtt11_4	Micromechanical tests	mtt11_4_t6c	mtt11_4_t6c.txt	figshare	doi:10.6084/m9.figshare.c.3938821.v1	https://doi.org/10.6084/m9.figshare.c.3938821.v1	Determination of the mechanical properties	mechprop.xls	figshare	doi:10.6084/m9.figshare.c.3938821.v1	https://doi.org/10.6084/m9.figshare.c.3938821.v1	11.5	month	UO	UO:0000035	replicate 4
mtt23_1	Micromechanical tests	mtt23_1_t3a	mtt23_1_t3a.txt	figshare	doi:10.6084/m9.figshare.c.3938821.v1	https://doi.org/10.6084/m9.figshare.c.3938821.v1	Determination of the mechanical properties	mechprop.xls	figshare	doi:10.6084/m9.figshare.c.3938821.v1	https://doi.org/10.6084/m9.figshare.c.3938821.v1	23	month	UO	UO:0000035	replicate 1
mtt23_1	Micromechanical tests	mtt23_1_t3b	mtt23_1_t3b.txt	figshare	doi:10.6084/m9.figshare.c.3938821.v1	https://doi.org/10.6084/m9.figshare.c.3938821.v1	Determination of the mechanical properties	mechprop.xls	figshare	doi:10.6084/m9.figshare.c.3938821.v1	https://doi.org/10.6084/m9.figshare.c.3938821.v1	23	month	UO	UO:0000035	replicate 1
mtt23_1	Micromechanical tests	mtt23_1_t4a	mtt23_1_t4a.txt	figshare	doi:10.6084/m9.figshare.c.3938821.v1	https://doi.org/10.6084/m9.figshare.c.3938821.v1	Determination of the mechanical properties	mechprop.xls	figshare	doi:10.6084/m9.figshare.c.3938821.v1	https://doi.org/10.6084/m9.figshare.c.3938821.v1	23	month	UO	UO:0000035	replicate 1
mtt23_1	Micromechanical tests	mtt23_1_t4b	mtt23_1_t4b.txt	figshare	doi:10.6084/m9.figshare.c.3938821.v1	https://doi.org/10.6084/m9.figshare.c.3938821.v1	Determination of the mechanical properties	mechprop.xls	figshare	doi:10.6084/m9.figshare.c.3938821.v1	https://doi.org/10.6084/m9.figshare.c.3938821.v1	23	month	UO	UO:0000035	replicate 1
mtt23_1	Micromechanical tests	mtt23_1_t4c	mtt23_1_t4c.txt	figshare	doi:10.6084/m9.figshare.c.3938821.v1	https://doi.org/10.6084/m9.figshare.c.3938821.v1	Determination of the mechanical properties	mechprop.xls	figshare	doi:10.6084/m9.figshare.c.3938821.v1	https://doi.org/10.6084/m9.figshare.c.3938821.v1	23	month	UO	UO:0000035	replicate 1
mtt23_1	Micromechanical tests	mtt23_1_t4d_trunc	mtt23_1_t4d_trunc.txt	figshare	doi:10.6084/m9.figshare.c.3938821.v1	https://doi.org/10.6084/m9.figshare.c.3938821.v1	Determination of the mechanical properties	mechprop.xls	figshare	doi:10.6084/m9.figshare.c.3938821.v1	https://doi.org/10.6084/m9.figshare.c.3938821.v1	23	month	UO	UO:0000035	replicate 1
mtt23_1	Micromechanical tests	mtt23_1_t5a	mtt23_1_t5a.txt	figshare	doi:10.6084/m9.figshare.c.3938821.v1	https://doi.org/10.6084/m9.figshare.c.3938821.v1	Determination of the mechanical properties	mechprop.xls	figshare	doi:10.6084/m9.figshare.c.3938821.v1	https://doi.org/10.6084/m9.figshare.c.3938821.v1	23	month	UO	UO:0000035	replicate 1
mtt23_1	Micromechanical tests	mtt23_1_t5b	mtt23_1_t5b.txt	figshare	doi:10.6084/m9.figshare.c.3938821.v1	https://doi.org/10.6084/m9.figshare.c.3938821.v1	Determination of the mechanical properties	mechprop.xls	figshare	doi:10.6084/m9.figshare.c.3938821.v1	https://doi.org/10.6084/m9.figshare.c.3938821.v1	23	month	UO	UO:0000035	replicate 1
mtt23_1	Micromechanical tests	mtt23_1_t5c	mtt23_1_t5c.txt	figshare	doi:10.6084/m9.figshare.c.3938821.v1	https://doi.org/10.6084/m9.figshare.c.3938821.v1	Determination of the mechanical properties	mechprop.xls	figshare	doi:10.6084/m9.figshare.c.3938821.v1	https://doi.org/10.6084/m9.figshare.c.3938821.v1	23	month	UO	UO:0000035	replicate 1
mtt23_1	Micromechanical tests	mtt23_1_t5d	mtt23_1_t5d.txt	figshare	doi:10.6084/m9.figshare.c.3938821.v1	https://doi.org/10.6084/m9.figshare.c.3938821.v1	Determination of the mechanical properties	mechprop.xls	figshare	doi:10.6084/m9.figshare.c.3938821.v1	https://doi.org/10.6084/m9.figshare.c.3938821.v1	23	month	UO	UO:0000035	replicate 1
mtt23_2	Micromechanical tests	mtt23_2_t3a	mtt23_2_t3a.txt	figshare	doi:10.6084/m9.figshare.c.3938821.v1	https://doi.org/10.6084/m9.figshare.c.3938821.v1	Determination of the mechanical properties	mechprop.xls	figshare	doi:10.6084/m9.figshare.c.3938821.v1	https://doi.org/10.6084/m9.figshare.c.3938821.v1	23	month	UO	UO:0000035	replicate 2
mtt23_2	Micromechanical tests	mtt23_2_t3b	mtt23_2_t3b.txt	figshare	doi:10.6084/m9.figshare.c.3938821.v1	https://doi.org/10.6084/m9.figshare.c.3938821.v1	Determination of the mechanical properties	mechprop.xls	figshare	doi:10.6084/m9.figshare.c.3938821.v1	https://doi.org/10.6084/m9.figshare.c.3938821.v1	23	month	UO	UO:0000035	replicate 2
mtt23_2	Micromechanical tests	mtt23_2_t3c	mtt23_2_t3c.txt	figshare	doi:10.6084/m9.figshare.c.3938821.v1	https://doi.org/10.6084/m9.figshare.c.3938821.v1	Determination of the mechanical properties	mechprop.xls	figshare	doi:10.6084/m9.figshare.c.3938821.v1	https://doi.org/10.6084/m9.figshare.c.3938821.v1	23	month	UO	UO:0000035	replicate 2
mtt23_2	Micromechanical tests	mtt23_2_t3d	mtt23_2_t3d.txt	figshare	doi:10.6084/m9.figshare.c.3938821.v1	https://doi.org/10.6084/m9.figshare.c.3938821.v1	Determination of the mechanical properties	mechprop.xls	figshare	doi:10.6084/m9.figshare.c.3938821.v1	https://doi.org/10.6084/m9.figshare.c.3938821.v1	23	month	UO	UO:0000035	replicate 2
mtt23_2	Micromechanical tests	mtt23_2_t3e	mtt23_2_t3e.txt	figshare	doi:10.6084/m9.figshare.c.3938821.v1	https://doi.org/10.6084/m9.figshare.c.3938821.v1	Determination of the mechanical properties	mechprop.xls	figshare	doi:10.6084/m9.figshare.c.3938821.v1	https://doi.org/10.6084/m9.figshare.c.3938821.v1	23	month	UO	UO:0000035	replicate 2
mtt23_2	Micromechanical tests	mtt23_2_t3f	mtt23_2_t3f.txt	figshare	doi:10.6084/m9.figshare.c.3938821.v1	https://doi.org/10.6084/m9.figshare.c.3938821.v1	Determination of the mechanical properties	mechprop.xls	figshare	doi:10.6084/m9.figshare.c.3938821.v1	https://doi.org/10.6084/m9.figshare.c.3938821.v1	23	month	UO	UO:0000035	replicate 2
mtt23_2	Micromechanical tests	mtt23_2_t3g	mtt23_2_t3g.txt	figshare	doi:10.6084/m9.figshare.c.3938821.v1	https://doi.org/10.6084/m9.figshare.c.3938821.v1	Determination of the mechanical properties	mechprop.xls	figshare	doi:10.6084/m9.figshare.c.3938821.v1	https://doi.org/10.6084/m9.figshare.c.3938821.v1	23	month	UO	UO:0000035	replicate 2
mtt23_2	Micromechanical tests	mtt23_2_t3h	mtt23_2_t3h.txt	figshare	doi:10.6084/m9.figshare.c.3938821.v1	https://doi.org/10.6084/m9.figshare.c.3938821.v1	Determination of the mechanical properties	mechprop.xls	figshare	doi:10.6084/m9.figshare.c.3938821.v1	https://doi.org/10.6084/m9.figshare.c.3938821.v1	23	month	UO	UO:0000035	replicate 2
mtt23_2	Micromechanical tests	mtt23_2_t4a	mtt23_2_t4a.txt	figshare	doi:10.6084/m9.figshare.c.3938821.v1	https://doi.org/10.6084/m9.figshare.c.3938821.v1	Determination of the mechanical properties	mechprop.xls	figshare	doi:10.6084/m9.figshare.c.3938821.v1	https://doi.org/10.6084/m9.figshare.c.3938821.v1	23	month	UO	UO:0000035	replicate 2
mtt23_2	Micromechanical tests	mtt23_2_t4b	mtt23_2_t4b.txt	figshare	doi:10.6084/m9.figshare.c.3938821.v1	https://doi.org/10.6084/m9.figshare.c.3938821.v1	Determination of the mechanical properties	mechprop.xls	figshare	doi:10.6084/m9.figshare.c.3938821.v1	https://doi.org/10.6084/m9.figshare.c.3938821.v1	23	month	UO	UO:0000035	replicate 2
mtt23_2	Micromechanical tests	mtt23_2_t4c	mtt23_2_t4c.txt	figshare	doi:10.6084/m9.figshare.c.3938821.v1	https://doi.org/10.6084/m9.figshare.c.3938821.v1	Determination of the mechanical properties	mechprop.xls	figshare	doi:10.6084/m9.figshare.c.3938821.v1	https://doi.org/10.6084/m9.figshare.c.3938821.v1	23	month	UO	UO:0000035	replicate 2
mtt23_2	Micromechanical tests	mtt23_2_t4d	mtt23_2_t4d.txt	figshare	doi:10.6084/m9.figshare.c.3938821.v1	https://doi.org/10.6084/m9.figshare.c.3938821.v1	Determination of the mechanical properties	mechprop.xls	figshare	doi:10.6084/m9.figshare.c.3938821.v1	https://doi.org/10.6084/m9.figshare.c.3938821.v1	23	month	UO	UO:0000035	replicate 2
mtt23_3	Micromechanical tests	mtt23_3_t3a	mtt23_3_t3a.txt	figshare	doi:10.6084/m9.figshare.c.3938821.v1	https://doi.org/10.6084/m9.figshare.c.3938821.v1	Determination of the mechanical properties	mechprop.xls	figshare	doi:10.6084/m9.figshare.c.3938821.v1	https://doi.org/10.6084/m9.figshare.c.3938821.v1	23	month	UO	UO:0000035	replicate 3
mtt23_3	Micromechanical tests	mtt23_3_t3b	mtt23_3_t3b.txt	figshare	doi:10.6084/m9.figshare.c.3938821.v1	https://doi.org/10.6084/m9.figshare.c.3938821.v1	Determination of the mechanical properties	mechprop.xls	figshare	doi:10.6084/m9.figshare.c.3938821.v1	https://doi.org/10.6084/m9.figshare.c.3938821.v1	23	month	UO	UO:0000035	replicate 3
mtt23_3	Micromechanical tests	mtt23_3_t3c	mtt23_3_t3c.txt	figshare	doi:10.6084/m9.figshare.c.3938821.v1	https://doi.org/10.6084/m9.figshare.c.3938821.v1	Determination of the mechanical properties	mechprop.xls	figshare	doi:10.6084/m9.figshare.c.3938821.v1	https://doi.org/10.6084/m9.figshare.c.3938821.v1	23	month	UO	UO:0000035	replicate 3
mtt23_3	Micromechanical tests	mtt23_3_t3d	mtt23_3_t3d.txt	figshare	doi:10.6084/m9.figshare.c.3938821.v1	https://doi.org/10.6084/m9.figshare.c.3938821.v1	Determination of the mechanical properties	mechprop.xls	figshare	doi:10.6084/m9.figshare.c.3938821.v1	https://doi.org/10.6084/m9.figshare.c.3938821.v1	23	month	UO	UO:0000035	replicate 3
mtt23_3	Micromechanical tests	mtt23_3_t3e_trunc	mtt23_3_t3e_trunc.txt	figshare	doi:10.6084/m9.figshare.c.3938821.v1	https://doi.org/10.6084/m9.figshare.c.3938821.v1	Determination of the mechanical properties	mechprop.xls	figshare	doi:10.6084/m9.figshare.c.3938821.v1	https://doi.org/10.6084/m9.figshare.c.3938821.v1	23	month	UO	UO:0000035	replicate 3
mtt23_3	Micromechanical tests	mtt23_3_t3f	mtt23_3_t3f.txt	figshare	doi:10.6084/m9.figshare.c.3938821.v1	https://doi.org/10.6084/m9.figshare.c.3938821.v1	Determination of the mechanical properties	mechprop.xls	figshare	doi:10.6084/m9.figshare.c.3938821.v1	https://doi.org/10.6084/m9.figshare.c.3938821.v1	23	month	UO	UO:0000035	replicate 3
mtt23_3	Micromechanical tests	mtt23_3_t3g	mtt23_3_t3g.txt	figshare	doi:10.6084/m9.figshare.c.3938821.v1	https://doi.org/10.6084/m9.figshare.c.3938821.v1	Determination of the mechanical properties	mechprop.xls	figshare	doi:10.6084/m9.figshare.c.3938821.v1	https://doi.org/10.6084/m9.figshare.c.3938821.v1	23	month	UO	UO:0000035	replicate 3
mtt23_3	Micromechanical tests	mtt23_3_t3h	mtt23_3_t3h.txt	figshare	doi:10.6084/m9.figshare.c.3938821.v1	https://doi.org/10.6084/m9.figshare.c.3938821.v1	Determination of the mechanical properties	mechprop.xls	figshare	doi:10.6084/m9.figshare.c.3938821.v1	https://doi.org/10.6084/m9.figshare.c.3938821.v1	23	month	UO	UO:0000035	replicate 3
mtt23_3	Micromechanical tests	mtt23_3_t4a	mtt23_3_t4a.txt	figshare	doi:10.6084/m9.figshare.c.3938821.v1	https://doi.org/10.6084/m9.figshare.c.3938821.v1	Determination of the mechanical properties	mechprop.xls	figshare	doi:10.6084/m9.figshare.c.3938821.v1	https://doi.org/10.6084/m9.figshare.c.3938821.v1	23	month	UO	UO:0000035	replicate 3
mtt23_3	Micromechanical tests	mtt23_3_t4b	mtt23_3_t4b.txt	figshare	doi:10.6084/m9.figshare.c.3938821.v1	https://doi.org/10.6084/m9.figshare.c.3938821.v1	Determination of the mechanical properties	mechprop.xls	figshare	doi:10.6084/m9.figshare.c.3938821.v1	https://doi.org/10.6084/m9.figshare.c.3938821.v1	23	month	UO	UO:0000035	replicate 3
mtt23_3	Micromechanical tests	mtt23_3_t4c	mtt23_3_t4c.txt	figshare	doi:10.6084/m9.figshare.c.3938821.v1	https://doi.org/10.6084/m9.figshare.c.3938821.v1	Determination of the mechanical properties	mechprop.xls	figshare	doi:10.6084/m9.figshare.c.3938821.v1	https://doi.org/10.6084/m9.figshare.c.3938821.v1	23	month	UO	UO:0000035	replicate 3
mtt23_3	Micromechanical tests	mtt23_3_t4d	mtt23_3_t4d.txt	figshare	doi:10.6084/m9.figshare.c.3938821.v1	https://doi.org/10.6084/m9.figshare.c.3938821.v1	Determination of the mechanical properties	mechprop.xls	figshare	doi:10.6084/m9.figshare.c.3938821.v1	https://doi.org/10.6084/m9.figshare.c.3938821.v1	23	month	UO	UO:0000035	replicate 3
mtt23_3	Micromechanical tests	mtt23_3_t4e	mtt23_3_t4e.txt	figshare	doi:10.6084/m9.figshare.c.3938821.v1	https://doi.org/10.6084/m9.figshare.c.3938821.v1	Determination of the mechanical properties	mechprop.xls	figshare	doi:10.6084/m9.figshare.c.3938821.v1	https://doi.org/10.6084/m9.figshare.c.3938821.v1	23	month	UO	UO:0000035	replicate 3
mtt23_3	Micromechanical tests	mtt23_3_t4f	mtt23_3_t4f.txt	figshare	doi:10.6084/m9.figshare.c.3938821.v1	https://doi.org/10.6084/m9.figshare.c.3938821.v1	Determination of the mechanical properties	mechprop.xls	figshare	doi:10.6084/m9.figshare.c.3938821.v1	https://doi.org/10.6084/m9.figshare.c.3938821.v1	23	month	UO	UO:0000035	replicate 3
mtt29_1	Micromechanical tests	mtt29_1_t3a	mtt29_1_t3a.txt	figshare	doi:10.6084/m9.figshare.c.3938821.v1	https://doi.org/10.6084/m9.figshare.c.3938821.v1	Determination of the mechanical properties	mechprop.xls	figshare	doi:10.6084/m9.figshare.c.3938821.v1	https://doi.org/10.6084/m9.figshare.c.3938821.v1	29	month	UO	UO:0000035	replicate 1
mtt29_1	Micromechanical tests	mtt29_1_t3b	mtt29_1_t3b.txt	figshare	doi:10.6084/m9.figshare.c.3938821.v1	https://doi.org/10.6084/m9.figshare.c.3938821.v1	Determination of the mechanical properties	mechprop.xls	figshare	doi:10.6084/m9.figshare.c.3938821.v1	https://doi.org/10.6084/m9.figshare.c.3938821.v1	29	month	UO	UO:0000035	replicate 1
mtt29_1	Micromechanical tests	mtt29_1_t3c	mtt29_1_t3c.txt	figshare	doi:10.6084/m9.figshare.c.3938821.v1	https://doi.org/10.6084/m9.figshare.c.3938821.v1	Determination of the mechanical properties	mechprop.xls	figshare	doi:10.6084/m9.figshare.c.3938821.v1	https://doi.org/10.6084/m9.figshare.c.3938821.v1	29	month	UO	UO:0000035	replicate 1
mtt29_1	Micromechanical tests	mtt29_1_t4b	mtt29_1_t4b.txt	figshare	doi:10.6084/m9.figshare.c.3938821.v1	https://doi.org/10.6084/m9.figshare.c.3938821.v1	Determination of the mechanical properties	mechprop.xls	figshare	doi:10.6084/m9.figshare.c.3938821.v1	https://doi.org/10.6084/m9.figshare.c.3938821.v1	29	month	UO	UO:0000035	replicate 1
mtt29_1	Micromechanical tests	mtt29_1_t4c	mtt29_1_t4c.txt	figshare	doi:10.6084/m9.figshare.c.3938821.v1	https://doi.org/10.6084/m9.figshare.c.3938821.v1	Determination of the mechanical properties	mechprop.xls	figshare	doi:10.6084/m9.figshare.c.3938821.v1	https://doi.org/10.6084/m9.figshare.c.3938821.v1	29	month	UO	UO:0000035	replicate 1
mtt29_1	Micromechanical tests	mtt29_1_t4d	mtt29_1_t4d.txt	figshare	doi:10.6084/m9.figshare.c.3938821.v1	https://doi.org/10.6084/m9.figshare.c.3938821.v1	Determination of the mechanical properties	mechprop.xls	figshare	doi:10.6084/m9.figshare.c.3938821.v1	https://doi.org/10.6084/m9.figshare.c.3938821.v1	29	month	UO	UO:0000035	replicate 1
mtt29_1	Micromechanical tests	mtt29_1_t4e	mtt29_1_t4e.txt	figshare	doi:10.6084/m9.figshare.c.3938821.v1	https://doi.org/10.6084/m9.figshare.c.3938821.v1	Determination of the mechanical properties	mechprop.xls	figshare	doi:10.6084/m9.figshare.c.3938821.v1	https://doi.org/10.6084/m9.figshare.c.3938821.v1	29	month	UO	UO:0000035	replicate 1
mtt29_1	Micromechanical tests	mtt29_1_t4f	mtt29_1_t4f.txt	figshare	doi:10.6084/m9.figshare.c.3938821.v1	https://doi.org/10.6084/m9.figshare.c.3938821.v1	Determination of the mechanical properties	mechprop.xls	figshare	doi:10.6084/m9.figshare.c.3938821.v1	https://doi.org/10.6084/m9.figshare.c.3938821.v1	29	month	UO	UO:0000035	replicate 1
mtt29_1	Micromechanical tests	mtt29_1_t4g	mtt29_1_t4g.txt	figshare	doi:10.6084/m9.figshare.c.3938821.v1	https://doi.org/10.6084/m9.figshare.c.3938821.v1	Determination of the mechanical properties	mechprop.xls	figshare	doi:10.6084/m9.figshare.c.3938821.v1	https://doi.org/10.6084/m9.figshare.c.3938821.v1	29	month	UO	UO:0000035	replicate 1
mtt29_2	Micromechanical tests	mtt29_2_t3a	mtt29_2_t3a.txt	figshare	doi:10.6084/m9.figshare.c.3938821.v1	https://doi.org/10.6084/m9.figshare.c.3938821.v1	Determination of the mechanical properties	mechprop.xls	figshare	doi:10.6084/m9.figshare.c.3938821.v1	https://doi.org/10.6084/m9.figshare.c.3938821.v1	29	month	UO	UO:0000035	replicate 2
mtt29_2	Micromechanical tests	mtt29_2_t3b	mtt29_2_t3b.txt	figshare	doi:10.6084/m9.figshare.c.3938821.v1	https://doi.org/10.6084/m9.figshare.c.3938821.v1	Determination of the mechanical properties	mechprop.xls	figshare	doi:10.6084/m9.figshare.c.3938821.v1	https://doi.org/10.6084/m9.figshare.c.3938821.v1	29	month	UO	UO:0000035	replicate 2
mtt29_2	Micromechanical tests	mtt29_2_t3c	mtt29_2_t3c.txt	figshare	doi:10.6084/m9.figshare.c.3938821.v1	https://doi.org/10.6084/m9.figshare.c.3938821.v1	Determination of the mechanical properties	mechprop.xls	figshare	doi:10.6084/m9.figshare.c.3938821.v1	https://doi.org/10.6084/m9.figshare.c.3938821.v1	29	month	UO	UO:0000035	replicate 2
mtt29_2	Micromechanical tests	mtt29_2_t3d	mtt29_2_t3d.txt	figshare	doi:10.6084/m9.figshare.c.3938821.v1	https://doi.org/10.6084/m9.figshare.c.3938821.v1	Determination of the mechanical properties	mechprop.xls	figshare	doi:10.6084/m9.figshare.c.3938821.v1	https://doi.org/10.6084/m9.figshare.c.3938821.v1	29	month	UO	UO:0000035	replicate 2
mtt29_2	Micromechanical tests	mtt29_2_t3e	mtt29_2_t3e.txt	figshare	doi:10.6084/m9.figshare.c.3938821.v1	https://doi.org/10.6084/m9.figshare.c.3938821.v1	Determination of the mechanical properties	mechprop.xls	figshare	doi:10.6084/m9.figshare.c.3938821.v1	https://doi.org/10.6084/m9.figshare.c.3938821.v1	29	month	UO	UO:0000035	replicate 2
mtt29_2	Micromechanical tests	mtt29_2_t3f	mtt29_2_t3f.txt	figshare	doi:10.6084/m9.figshare.c.3938821.v1	https://doi.org/10.6084/m9.figshare.c.3938821.v1	Determination of the mechanical properties	mechprop.xls	figshare	doi:10.6084/m9.figshare.c.3938821.v1	https://doi.org/10.6084/m9.figshare.c.3938821.v1	29	month	UO	UO:0000035	replicate 2
mtt29_2	Micromechanical tests	mtt29_2_t3g	mtt29_2_t3g.txt	figshare	doi:10.6084/m9.figshare.c.3938821.v1	https://doi.org/10.6084/m9.figshare.c.3938821.v1	Determination of the mechanical properties	mechprop.xls	figshare	doi:10.6084/m9.figshare.c.3938821.v1	https://doi.org/10.6084/m9.figshare.c.3938821.v1	29	month	UO	UO:0000035	replicate 2
mtt29_2	Micromechanical tests	mtt29_2_t3h	mtt29_2_t3h.txt	figshare	doi:10.6084/m9.figshare.c.3938821.v1	https://doi.org/10.6084/m9.figshare.c.3938821.v1	Determination of the mechanical properties	mechprop.xls	figshare	doi:10.6084/m9.figshare.c.3938821.v1	https://doi.org/10.6084/m9.figshare.c.3938821.v1	29	month	UO	UO:0000035	replicate 2
mtt29_2	Micromechanical tests	mtt29_2_t3i	mtt29_2_t3i.txt	figshare	doi:10.6084/m9.figshare.c.3938821.v1	https://doi.org/10.6084/m9.figshare.c.3938821.v1	Determination of the mechanical properties	mechprop.xls	figshare	doi:10.6084/m9.figshare.c.3938821.v1	https://doi.org/10.6084/m9.figshare.c.3938821.v1	29	month	UO	UO:0000035	replicate 2
mtt29_2	Micromechanical tests	mtt29_2_t3j	mtt29_2_t3j.txt	figshare	doi:10.6084/m9.figshare.c.3938821.v1	https://doi.org/10.6084/m9.figshare.c.3938821.v1	Determination of the mechanical properties	mechprop.xls	figshare	doi:10.6084/m9.figshare.c.3938821.v1	https://doi.org/10.6084/m9.figshare.c.3938821.v1	29	month	UO	UO:0000035	replicate 2
mtt29_2	Micromechanical tests	mtt29_2_t4a	mtt29_2_t4a.txt	figshare	doi:10.6084/m9.figshare.c.3938821.v1	https://doi.org/10.6084/m9.figshare.c.3938821.v1	Determination of the mechanical properties	mechprop.xls	figshare	doi:10.6084/m9.figshare.c.3938821.v1	https://doi.org/10.6084/m9.figshare.c.3938821.v1	29	month	UO	UO:0000035	replicate 2
mtt29_2	Micromechanical tests	mtt29_2_t4b	mtt29_2_t4b.txt	figshare	doi:10.6084/m9.figshare.c.3938821.v1	https://doi.org/10.6084/m9.figshare.c.3938821.v1	Determination of the mechanical properties	mechprop.xls	figshare	doi:10.6084/m9.figshare.c.3938821.v1	https://doi.org/10.6084/m9.figshare.c.3938821.v1	29	month	UO	UO:0000035	replicate 2
mtt29_2	Micromechanical tests	mtt29_2_t4c	mtt29_2_t4c.txt	figshare	doi:10.6084/m9.figshare.c.3938821.v1	https://doi.org/10.6084/m9.figshare.c.3938821.v1	Determination of the mechanical properties	mechprop.xls	figshare	doi:10.6084/m9.figshare.c.3938821.v1	https://doi.org/10.6084/m9.figshare.c.3938821.v1	29	month	UO	UO:0000035	replicate 2
mtt29_2	Micromechanical tests	mtt29_2_t4d	mtt29_2_t4d.txt	figshare	doi:10.6084/m9.figshare.c.3938821.v1	https://doi.org/10.6084/m9.figshare.c.3938821.v1	Determination of the mechanical properties	mechprop.xls	figshare	doi:10.6084/m9.figshare.c.3938821.v1	https://doi.org/10.6084/m9.figshare.c.3938821.v1	29	month	UO	UO:0000035	replicate 2
mtt29_2	Micromechanical tests	mtt29_2_t4e	mtt29_2_t4e.txt	figshare	doi:10.6084/m9.figshare.c.3938821.v1	https://doi.org/10.6084/m9.figshare.c.3938821.v1	Determination of the mechanical properties	mechprop.xls	figshare	doi:10.6084/m9.figshare.c.3938821.v1	https://doi.org/10.6084/m9.figshare.c.3938821.v1	29	month	UO	UO:0000035	replicate 2
mtt29_2	Micromechanical tests	mtt29_2_t4f	mtt29_2_t4f.txt	figshare	doi:10.6084/m9.figshare.c.3938821.v1	https://doi.org/10.6084/m9.figshare.c.3938821.v1	Determination of the mechanical properties	mechprop.xls	figshare	doi:10.6084/m9.figshare.c.3938821.v1	https://doi.org/10.6084/m9.figshare.c.3938821.v1	29	month	UO	UO:0000035	replicate 2
mtt29_3	Micromechanical tests	mtt29_3_t3a	mtt29_3_t3a.txt	figshare	doi:10.6084/m9.figshare.c.3938821.v1	https://doi.org/10.6084/m9.figshare.c.3938821.v1	Determination of the mechanical properties	mechprop.xls	figshare	doi:10.6084/m9.figshare.c.3938821.v1	https://doi.org/10.6084/m9.figshare.c.3938821.v1	29	month	UO	UO:0000035	replicate 3
mtt29_3	Micromechanical tests	mtt29_3_t3b	mtt29_3_t3b.txt	figshare	doi:10.6084/m9.figshare.c.3938821.v1	https://doi.org/10.6084/m9.figshare.c.3938821.v1	Determination of the mechanical properties	mechprop.xls	figshare	doi:10.6084/m9.figshare.c.3938821.v1	https://doi.org/10.6084/m9.figshare.c.3938821.v1	29	month	UO	UO:0000035	replicate 3
mtt29_3	Micromechanical tests	mtt29_3_t3c	mtt29_3_t3c.txt	figshare	doi:10.6084/m9.figshare.c.3938821.v1	https://doi.org/10.6084/m9.figshare.c.3938821.v1	Determination of the mechanical properties	mechprop.xls	figshare	doi:10.6084/m9.figshare.c.3938821.v1	https://doi.org/10.6084/m9.figshare.c.3938821.v1	29	month	UO	UO:0000035	replicate 3
mtt29_3	Micromechanical tests	mtt29_3_t3d	mtt29_3_t3d.txt	figshare	doi:10.6084/m9.figshare.c.3938821.v1	https://doi.org/10.6084/m9.figshare.c.3938821.v1	Determination of the mechanical properties	mechprop.xls	figshare	doi:10.6084/m9.figshare.c.3938821.v1	https://doi.org/10.6084/m9.figshare.c.3938821.v1	29	month	UO	UO:0000035	replicate 3
mtt29_3	Micromechanical tests	mtt29_3_t3e	mtt29_3_t3e.txt	figshare	doi:10.6084/m9.figshare.c.3938821.v1	https://doi.org/10.6084/m9.figshare.c.3938821.v1	Determination of the mechanical properties	mechprop.xls	figshare	doi:10.6084/m9.figshare.c.3938821.v1	https://doi.org/10.6084/m9.figshare.c.3938821.v1	29	month	UO	UO:0000035	replicate 3
mtt29_3	Micromechanical tests	mtt29_3_t3f	mtt29_3_t3f.txt	figshare	doi:10.6084/m9.figshare.c.3938821.v1	https://doi.org/10.6084/m9.figshare.c.3938821.v1	Determination of the mechanical properties	mechprop.xls	figshare	doi:10.6084/m9.figshare.c.3938821.v1	https://doi.org/10.6084/m9.figshare.c.3938821.v1	29	month	UO	UO:0000035	replicate 3
mtt29_3	Micromechanical tests	mtt29_3_t3g	mtt29_3_t3g.txt	figshare	doi:10.6084/m9.figshare.c.3938821.v1	https://doi.org/10.6084/m9.figshare.c.3938821.v1	Determination of the mechanical properties	mechprop.xls	figshare	doi:10.6084/m9.figshare.c.3938821.v1	https://doi.org/10.6084/m9.figshare.c.3938821.v1	29	month	UO	UO:0000035	replicate 3
mtt29_3	Micromechanical tests	mtt29_3_t4a	mtt29_3_t4a.txt	figshare	doi:10.6084/m9.figshare.c.3938821.v1	https://doi.org/10.6084/m9.figshare.c.3938821.v1	Determination of the mechanical properties	mechprop.xls	figshare	doi:10.6084/m9.figshare.c.3938821.v1	https://doi.org/10.6084/m9.figshare.c.3938821.v1	29	month	UO	UO:0000035	replicate 3
mtt29_3	Micromechanical tests	mtt29_3_t4b	mtt29_3_t4b.txt	figshare	doi:10.6084/m9.figshare.c.3938821.v1	https://doi.org/10.6084/m9.figshare.c.3938821.v1	Determination of the mechanical properties	mechprop.xls	figshare	doi:10.6084/m9.figshare.c.3938821.v1	https://doi.org/10.6084/m9.figshare.c.3938821.v1	29	month	UO	UO:0000035	replicate 3
mtt29_3	Micromechanical tests	mtt29_3_t4c	mtt29_3_t4c.txt	figshare	doi:10.6084/m9.figshare.c.3938821.v1	https://doi.org/10.6084/m9.figshare.c.3938821.v1	Determination of the mechanical properties	mechprop.xls	figshare	doi:10.6084/m9.figshare.c.3938821.v1	https://doi.org/10.6084/m9.figshare.c.3938821.v1	29	month	UO	UO:0000035	replicate 3
mtt29_3	Micromechanical tests	mtt29_3_t4d	mtt29_3_t4d.txt	figshare	doi:10.6084/m9.figshare.c.3938821.v1	https://doi.org/10.6084/m9.figshare.c.3938821.v1	Determination of the mechanical properties	mechprop.xls	figshare	doi:10.6084/m9.figshare.c.3938821.v1	https://doi.org/10.6084/m9.figshare.c.3938821.v1	29	month	UO	UO:0000035	replicate 3
mtt29_4	Micromechanical tests	mtt29_4_t3a	mtt29_4_t3a.txt	figshare	doi:10.6084/m9.figshare.c.3938821.v1	https://doi.org/10.6084/m9.figshare.c.3938821.v1	Determination of the mechanical properties	mechprop.xls	figshare	doi:10.6084/m9.figshare.c.3938821.v1	https://doi.org/10.6084/m9.figshare.c.3938821.v1	29	month	UO	UO:0000035	replicate 4
mtt29_4	Micromechanical tests	mtt29_4_t3b	mtt29_4_t3b.txt	figshare	doi:10.6084/m9.figshare.c.3938821.v1	https://doi.org/10.6084/m9.figshare.c.3938821.v1	Determination of the mechanical properties	mechprop.xls	figshare	doi:10.6084/m9.figshare.c.3938821.v1	https://doi.org/10.6084/m9.figshare.c.3938821.v1	29	month	UO	UO:0000035	replicate 4
mtt29_4	Micromechanical tests	mtt29_4_t3c	mtt29_4_t3c.txt	figshare	doi:10.6084/m9.figshare.c.3938821.v1	https://doi.org/10.6084/m9.figshare.c.3938821.v1	Determination of the mechanical properties	mechprop.xls	figshare	doi:10.6084/m9.figshare.c.3938821.v1	https://doi.org/10.6084/m9.figshare.c.3938821.v1	29	month	UO	UO:0000035	replicate 4
mtt29_4	Micromechanical tests	mtt29_4_t3d	mtt29_4_t3d.txt	figshare	doi:10.6084/m9.figshare.c.3938821.v1	https://doi.org/10.6084/m9.figshare.c.3938821.v1	Determination of the mechanical properties	mechprop.xls	figshare	doi:10.6084/m9.figshare.c.3938821.v1	https://doi.org/10.6084/m9.figshare.c.3938821.v1	29	month	UO	UO:0000035	replicate 4
mtt29_4	Micromechanical tests	mtt29_4_t3e	mtt29_4_t3e.txt	figshare	doi:10.6084/m9.figshare.c.3938821.v1	https://doi.org/10.6084/m9.figshare.c.3938821.v1	Determination of the mechanical properties	mechprop.xls	figshare	doi:10.6084/m9.figshare.c.3938821.v1	https://doi.org/10.6084/m9.figshare.c.3938821.v1	29	month	UO	UO:0000035	replicate 4
mtt29_4	Micromechanical tests	mtt29_4_t4a	mtt29_4_t4a.txt	figshare	doi:10.6084/m9.figshare.c.3938821.v1	https://doi.org/10.6084/m9.figshare.c.3938821.v1	Determination of the mechanical properties	mechprop.xls	figshare	doi:10.6084/m9.figshare.c.3938821.v1	https://doi.org/10.6084/m9.figshare.c.3938821.v1	29	month	UO	UO:0000035	replicate 4
mtt29_4	Micromechanical tests	mtt29_4_t4b	mtt29_4_t4b.txt	figshare	doi:10.6084/m9.figshare.c.3938821.v1	https://doi.org/10.6084/m9.figshare.c.3938821.v1	Determination of the mechanical properties	mechprop.xls	figshare	doi:10.6084/m9.figshare.c.3938821.v1	https://doi.org/10.6084/m9.figshare.c.3938821.v1	29	month	UO	UO:0000035	replicate 4
mtt29_4	Micromechanical tests	mtt29_4_t4d	mtt29_4_t4d.txt	figshare	doi:10.6084/m9.figshare.c.3938821.v1	https://doi.org/10.6084/m9.figshare.c.3938821.v1	Determination of the mechanical properties	mechprop.xls	figshare	doi:10.6084/m9.figshare.c.3938821.v1	https://doi.org/10.6084/m9.figshare.c.3938821.v1	29	month	UO	UO:0000035	replicate 4
mtt29_4	Micromechanical tests	mtt29_4_t4e	mtt29_4_t4e.txt	figshare	doi:10.6084/m9.figshare.c.3938821.v1	https://doi.org/10.6084/m9.figshare.c.3938821.v1	Determination of the mechanical properties	mechprop.xls	figshare	doi:10.6084/m9.figshare.c.3938821.v1	https://doi.org/10.6084/m9.figshare.c.3938821.v1	29	month	UO	UO:0000035	replicate 4
mtt29_4	Micromechanical tests	mtt29_4_t4f	mtt29_4_t4f.txt	figshare	doi:10.6084/m9.figshare.c.3938821.v1	https://doi.org/10.6084/m9.figshare.c.3938821.v1	Determination of the mechanical properties	mechprop.xls	figshare	doi:10.6084/m9.figshare.c.3938821.v1	https://doi.org/10.6084/m9.figshare.c.3938821.v1	29	month	UO	UO:0000035	replicate 4
mtt31_1	Micromechanical tests	mtt31_1_t3a	mtt31_1_t3a.txt	figshare	doi:10.6084/m9.figshare.c.3938821.v1	https://doi.org/10.6084/m9.figshare.c.3938821.v1	Determination of the mechanical properties	mechprop.xls	figshare	doi:10.6084/m9.figshare.c.3938821.v1	https://doi.org/10.6084/m9.figshare.c.3938821.v1	31.5	month	UO	UO:0000035	replicate 1
mtt31_1	Micromechanical tests	mtt31_1_t3b	mtt31_1_t3b.txt	figshare	doi:10.6084/m9.figshare.c.3938821.v1	https://doi.org/10.6084/m9.figshare.c.3938821.v1	Determination of the mechanical properties	mechprop.xls	figshare	doi:10.6084/m9.figshare.c.3938821.v1	https://doi.org/10.6084/m9.figshare.c.3938821.v1	31.5	month	UO	UO:0000035	replicate 1
mtt31_1	Micromechanical tests	mtt31_1_t3c	mtt31_1_t3c.txt	figshare	doi:10.6084/m9.figshare.c.3938821.v1	https://doi.org/10.6084/m9.figshare.c.3938821.v1	Determination of the mechanical properties	mechprop.xls	figshare	doi:10.6084/m9.figshare.c.3938821.v1	https://doi.org/10.6084/m9.figshare.c.3938821.v1	31.5	month	UO	UO:0000035	replicate 1
mtt31_1	Micromechanical tests	mtt31_1_t3d	mtt31_1_t3d.txt	figshare	doi:10.6084/m9.figshare.c.3938821.v1	https://doi.org/10.6084/m9.figshare.c.3938821.v1	Determination of the mechanical properties	mechprop.xls	figshare	doi:10.6084/m9.figshare.c.3938821.v1	https://doi.org/10.6084/m9.figshare.c.3938821.v1	31.5	month	UO	UO:0000035	replicate 1
mtt31_1	Micromechanical tests	mtt31_1_t3e	mtt31_1_t3e.txt	figshare	doi:10.6084/m9.figshare.c.3938821.v1	https://doi.org/10.6084/m9.figshare.c.3938821.v1	Determination of the mechanical properties	mechprop.xls	figshare	doi:10.6084/m9.figshare.c.3938821.v1	https://doi.org/10.6084/m9.figshare.c.3938821.v1	31.5	month	UO	UO:0000035	replicate 1
mtt31_1	Micromechanical tests	mtt31_1_t3f	mtt31_1_t3f.txt	figshare	doi:10.6084/m9.figshare.c.3938821.v1	https://doi.org/10.6084/m9.figshare.c.3938821.v1	Determination of the mechanical properties	mechprop.xls	figshare	doi:10.6084/m9.figshare.c.3938821.v1	https://doi.org/10.6084/m9.figshare.c.3938821.v1	31.5	month	UO	UO:0000035	replicate 1
mtt31_1	Micromechanical tests	mtt31_1_t3g	mtt31_1_t3g.txt	figshare	doi:10.6084/m9.figshare.c.3938821.v1	https://doi.org/10.6084/m9.figshare.c.3938821.v1	Determination of the mechanical properties	mechprop.xls	figshare	doi:10.6084/m9.figshare.c.3938821.v1	https://doi.org/10.6084/m9.figshare.c.3938821.v1	31.5	month	UO	UO:0000035	replicate 1
mtt31_1	Micromechanical tests	mtt31_1_t3h	mtt31_1_t3h.txt	figshare	doi:10.6084/m9.figshare.c.3938821.v1	https://doi.org/10.6084/m9.figshare.c.3938821.v1	Determination of the mechanical properties	mechprop.xls	figshare	doi:10.6084/m9.figshare.c.3938821.v1	https://doi.org/10.6084/m9.figshare.c.3938821.v1	31.5	month	UO	UO:0000035	replicate 1
mtt31_1	Micromechanical tests	mtt31_1_t3i	mtt31_1_t3i.txt	figshare	doi:10.6084/m9.figshare.c.3938821.v1	https://doi.org/10.6084/m9.figshare.c.3938821.v1	Determination of the mechanical properties	mechprop.xls	figshare	doi:10.6084/m9.figshare.c.3938821.v1	https://doi.org/10.6084/m9.figshare.c.3938821.v1	31.5	month	UO	UO:0000035	replicate 1
mtt31_1	Micromechanical tests	mtt31_1_t3j	mtt31_1_t3j.txt	figshare	doi:10.6084/m9.figshare.c.3938821.v1	https://doi.org/10.6084/m9.figshare.c.3938821.v1	Determination of the mechanical properties	mechprop.xls	figshare	doi:10.6084/m9.figshare.c.3938821.v1	https://doi.org/10.6084/m9.figshare.c.3938821.v1	31.5	month	UO	UO:0000035	replicate 1
mtt31_2	Micromechanical tests	mtt31_2_t3a	mtt31_2_t3a.txt	figshare	doi:10.6084/m9.figshare.c.3938821.v1	https://doi.org/10.6084/m9.figshare.c.3938821.v1	Determination of the mechanical properties	mechprop.xls	figshare	doi:10.6084/m9.figshare.c.3938821.v1	https://doi.org/10.6084/m9.figshare.c.3938821.v1	31.5	month	UO	UO:0000035	replicate 2
mtt31_2	Micromechanical tests	mtt31_2_t3b	mtt31_2_t3b.txt	figshare	doi:10.6084/m9.figshare.c.3938821.v1	https://doi.org/10.6084/m9.figshare.c.3938821.v1	Determination of the mechanical properties	mechprop.xls	figshare	doi:10.6084/m9.figshare.c.3938821.v1	https://doi.org/10.6084/m9.figshare.c.3938821.v1	31.5	month	UO	UO:0000035	replicate 2
mtt31_2	Micromechanical tests	mtt31_2_t3c	mtt31_2_t3c.txt	figshare	doi:10.6084/m9.figshare.c.3938821.v1	https://doi.org/10.6084/m9.figshare.c.3938821.v1	Determination of the mechanical properties	mechprop.xls	figshare	doi:10.6084/m9.figshare.c.3938821.v1	https://doi.org/10.6084/m9.figshare.c.3938821.v1	31.5	month	UO	UO:0000035	replicate 2
mtt31_2	Micromechanical tests	mtt31_2_t3d	mtt31_2_t3d.txt	figshare	doi:10.6084/m9.figshare.c.3938821.v1	https://doi.org/10.6084/m9.figshare.c.3938821.v1	Determination of the mechanical properties	mechprop.xls	figshare	doi:10.6084/m9.figshare.c.3938821.v1	https://doi.org/10.6084/m9.figshare.c.3938821.v1	31.5	month	UO	UO:0000035	replicate 2
mtt31_2	Micromechanical tests	mtt31_2_t3e	mtt31_2_t3e.txt	figshare	doi:10.6084/m9.figshare.c.3938821.v1	https://doi.org/10.6084/m9.figshare.c.3938821.v1	Determination of the mechanical properties	mechprop.xls	figshare	doi:10.6084/m9.figshare.c.3938821.v1	https://doi.org/10.6084/m9.figshare.c.3938821.v1	31.5	month	UO	UO:0000035	replicate 2
mtt31_2	Micromechanical tests	mtt31_2_t3f	mtt31_2_t3f.txt	figshare	doi:10.6084/m9.figshare.c.3938821.v1	https://doi.org/10.6084/m9.figshare.c.3938821.v1	Determination of the mechanical properties	mechprop.xls	figshare	doi:10.6084/m9.figshare.c.3938821.v1	https://doi.org/10.6084/m9.figshare.c.3938821.v1	31.5	month	UO	UO:0000035	replicate 2
mtt31_2	Micromechanical tests	mtt31_2_t3g	mtt31_2_t3g.txt	figshare	doi:10.6084/m9.figshare.c.3938821.v1	https://doi.org/10.6084/m9.figshare.c.3938821.v1	Determination of the mechanical properties	mechprop.xls	figshare	doi:10.6084/m9.figshare.c.3938821.v1	https://doi.org/10.6084/m9.figshare.c.3938821.v1	31.5	month	UO	UO:0000035	replicate 2
mtt31_2	Micromechanical tests	mtt31_2_t3h	mtt31_2_t3h.txt	figshare	doi:10.6084/m9.figshare.c.3938821.v1	https://doi.org/10.6084/m9.figshare.c.3938821.v1	Determination of the mechanical properties	mechprop.xls	figshare	doi:10.6084/m9.figshare.c.3938821.v1	https://doi.org/10.6084/m9.figshare.c.3938821.v1	31.5	month	UO	UO:0000035	replicate 2
mtt31_2	Micromechanical tests	mtt31_2_t3i	mtt31_2_t3i.txt	figshare	doi:10.6084/m9.figshare.c.3938821.v1	https://doi.org/10.6084/m9.figshare.c.3938821.v1	Determination of the mechanical properties	mechprop.xls	figshare	doi:10.6084/m9.figshare.c.3938821.v1	https://doi.org/10.6084/m9.figshare.c.3938821.v1	31.5	month	UO	UO:0000035	replicate 2
mtt31_2	Micromechanical tests	mtt31_2_t3j	mtt31_2_t3j.txt	figshare	doi:10.6084/m9.figshare.c.3938821.v1	https://doi.org/10.6084/m9.figshare.c.3938821.v1	Determination of the mechanical properties	mechprop.xls	figshare	doi:10.6084/m9.figshare.c.3938821.v1	https://doi.org/10.6084/m9.figshare.c.3938821.v1	31.5	month	UO	UO:0000035	replicate 2
mtt31_2	Micromechanical tests	mtt31_2_t3k	mtt31_2_t3k.txt	figshare	doi:10.6084/m9.figshare.c.3938821.v1	https://doi.org/10.6084/m9.figshare.c.3938821.v1	Determination of the mechanical properties	mechprop.xls	figshare	doi:10.6084/m9.figshare.c.3938821.v1	https://doi.org/10.6084/m9.figshare.c.3938821.v1	31.5	month	UO	UO:0000035	replicate 2
mtt31_3	Micromechanical tests	mtt31_3_t3a	mtt31_3_t3a.txt	figshare	doi:10.6084/m9.figshare.c.3938821.v1	https://doi.org/10.6084/m9.figshare.c.3938821.v1	Determination of the mechanical properties	mechprop.xls	figshare	doi:10.6084/m9.figshare.c.3938821.v1	https://doi.org/10.6084/m9.figshare.c.3938821.v1	31.5	month	UO	UO:0000035	replicate 3
mtt31_3	Micromechanical tests	mtt31_3_t3b	mtt31_3_t3b.txt	figshare	doi:10.6084/m9.figshare.c.3938821.v1	https://doi.org/10.6084/m9.figshare.c.3938821.v1	Determination of the mechanical properties	mechprop.xls	figshare	doi:10.6084/m9.figshare.c.3938821.v1	https://doi.org/10.6084/m9.figshare.c.3938821.v1	31.5	month	UO	UO:0000035	replicate 3
mtt31_3	Micromechanical tests	mtt31_3_t3c	mtt31_3_t3c.txt	figshare	doi:10.6084/m9.figshare.c.3938821.v1	https://doi.org/10.6084/m9.figshare.c.3938821.v1	Determination of the mechanical properties	mechprop.xls	figshare	doi:10.6084/m9.figshare.c.3938821.v1	https://doi.org/10.6084/m9.figshare.c.3938821.v1	31.5	month	UO	UO:0000035	replicate 3
mtt31_3	Micromechanical tests	mtt31_3_t3d	mtt31_3_t3d.txt	figshare	doi:10.6084/m9.figshare.c.3938821.v1	https://doi.org/10.6084/m9.figshare.c.3938821.v1	Determination of the mechanical properties	mechprop.xls	figshare	doi:10.6084/m9.figshare.c.3938821.v1	https://doi.org/10.6084/m9.figshare.c.3938821.v1	31.5	month	UO	UO:0000035	replicate 3
mtt31_3	Micromechanical tests	mtt31_3_t3e	mtt31_3_t3e.txt	figshare	doi:10.6084/m9.figshare.c.3938821.v1	https://doi.org/10.6084/m9.figshare.c.3938821.v1	Determination of the mechanical properties	mechprop.xls	figshare	doi:10.6084/m9.figshare.c.3938821.v1	https://doi.org/10.6084/m9.figshare.c.3938821.v1	31.5	month	UO	UO:0000035	replicate 3
mtt31_3	Micromechanical tests	mtt31_3_t3f	mtt31_3_t3f.txt	figshare	doi:10.6084/m9.figshare.c.3938821.v1	https://doi.org/10.6084/m9.figshare.c.3938821.v1	Determination of the mechanical properties	mechprop.xls	figshare	doi:10.6084/m9.figshare.c.3938821.v1	https://doi.org/10.6084/m9.figshare.c.3938821.v1	31.5	month	UO	UO:0000035	replicate 3
mtt31_3	Micromechanical tests	mtt31_3_t3g	mtt31_3_t3g.txt	figshare	doi:10.6084/m9.figshare.c.3938821.v1	https://doi.org/10.6084/m9.figshare.c.3938821.v1	Determination of the mechanical properties	mechprop.xls	figshare	doi:10.6084/m9.figshare.c.3938821.v1	https://doi.org/10.6084/m9.figshare.c.3938821.v1	31.5	month	UO	UO:0000035	replicate 3
mtt31_3	Micromechanical tests	mtt31_3_t3h	mtt31_3_t3h.txt	figshare	doi:10.6084/m9.figshare.c.3938821.v1	https://doi.org/10.6084/m9.figshare.c.3938821.v1	Determination of the mechanical properties	mechprop.xls	figshare	doi:10.6084/m9.figshare.c.3938821.v1	https://doi.org/10.6084/m9.figshare.c.3938821.v1	31.5	month	UO	UO:0000035	replicate 3
mtt31_3	Micromechanical tests	mtt31_3_t3i	mtt31_3_t3i.txt	figshare	doi:10.6084/m9.figshare.c.3938821.v1	https://doi.org/10.6084/m9.figshare.c.3938821.v1	Determination of the mechanical properties	mechprop.xls	figshare	doi:10.6084/m9.figshare.c.3938821.v1	https://doi.org/10.6084/m9.figshare.c.3938821.v1	31.5	month	UO	UO:0000035	replicate 3
mtt31_3	Micromechanical tests	mtt31_3_t3j	mtt31_3_t3j.txt	figshare	doi:10.6084/m9.figshare.c.3938821.v1	https://doi.org/10.6084/m9.figshare.c.3938821.v1	Determination of the mechanical properties	mechprop.xls	figshare	doi:10.6084/m9.figshare.c.3938821.v1	https://doi.org/10.6084/m9.figshare.c.3938821.v1	31.5	month	UO	UO:0000035	replicate 3
mtt31_4	Micromechanical tests	mtt31_4_t3a	mtt31_4_t3a.txt	figshare	doi:10.6084/m9.figshare.c.3938821.v1	https://doi.org/10.6084/m9.figshare.c.3938821.v1	Determination of the mechanical properties	mechprop.xls	figshare	doi:10.6084/m9.figshare.c.3938821.v1	https://doi.org/10.6084/m9.figshare.c.3938821.v1	31.5	month	UO	UO:0000035	replicate 4
mtt31_4	Micromechanical tests	mtt31_4_t3b	mtt31_4_t3b.txt	figshare	doi:10.6084/m9.figshare.c.3938821.v1	https://doi.org/10.6084/m9.figshare.c.3938821.v1	Determination of the mechanical properties	mechprop.xls	figshare	doi:10.6084/m9.figshare.c.3938821.v1	https://doi.org/10.6084/m9.figshare.c.3938821.v1	31.5	month	UO	UO:0000035	replicate 4
mtt31_4	Micromechanical tests	mtt31_4_t3c	mtt31_4_t3c.txt	figshare	doi:10.6084/m9.figshare.c.3938821.v1	https://doi.org/10.6084/m9.figshare.c.3938821.v1	Determination of the mechanical properties	mechprop.xls	figshare	doi:10.6084/m9.figshare.c.3938821.v1	https://doi.org/10.6084/m9.figshare.c.3938821.v1	31.5	month	UO	UO:0000035	replicate 4
mtt31_4	Micromechanical tests	mtt31_4_t3d	mtt31_4_t3d.txt	figshare	doi:10.6084/m9.figshare.c.3938821.v1	https://doi.org/10.6084/m9.figshare.c.3938821.v1	Determination of the mechanical properties	mechprop.xls	figshare	doi:10.6084/m9.figshare.c.3938821.v1	https://doi.org/10.6084/m9.figshare.c.3938821.v1	31.5	month	UO	UO:0000035	replicate 4
mtt31_4	Micromechanical tests	mtt31_4_t3e	mtt31_4_t3e.txt	figshare	doi:10.6084/m9.figshare.c.3938821.v1	https://doi.org/10.6084/m9.figshare.c.3938821.v1	Determination of the mechanical properties	mechprop.xls	figshare	doi:10.6084/m9.figshare.c.3938821.v1	https://doi.org/10.6084/m9.figshare.c.3938821.v1	31.5	month	UO	UO:0000035	replicate 4
mtt31_4	Micromechanical tests	mtt31_4_t3f	mtt31_4_t3f.txt	figshare	doi:10.6084/m9.figshare.c.3938821.v1	https://doi.org/10.6084/m9.figshare.c.3938821.v1	Determination of the mechanical properties	mechprop.xls	figshare	doi:10.6084/m9.figshare.c.3938821.v1	https://doi.org/10.6084/m9.figshare.c.3938821.v1	31.5	month	UO	UO:0000035	replicate 4
mtt31_4	Micromechanical tests	mtt31_4_t3g	mtt31_4_t3g.txt	figshare	doi:10.6084/m9.figshare.c.3938821.v1	https://doi.org/10.6084/m9.figshare.c.3938821.v1	Determination of the mechanical properties	mechprop.xls	figshare	doi:10.6084/m9.figshare.c.3938821.v1	https://doi.org/10.6084/m9.figshare.c.3938821.v1	31.5	month	UO	UO:0000035	replicate 4
mtt31_4	Micromechanical tests	mtt31_4_t3h	mtt31_4_t3h.txt	figshare	doi:10.6084/m9.figshare.c.3938821.v1	https://doi.org/10.6084/m9.figshare.c.3938821.v1	Determination of the mechanical properties	mechprop.xls	figshare	doi:10.6084/m9.figshare.c.3938821.v1	https://doi.org/10.6084/m9.figshare.c.3938821.v1	31.5	month	UO	UO:0000035	replicate 4
mtt31_4	Micromechanical tests	mtt31_4_t3j	mtt31_4_t3j.txt	figshare	doi:10.6084/m9.figshare.c.3938821.v1	https://doi.org/10.6084/m9.figshare.c.3938821.v1	Determination of the mechanical properties	mechprop.xls	figshare	doi:10.6084/m9.figshare.c.3938821.v1	https://doi.org/10.6084/m9.figshare.c.3938821.v1	31.5	month	UO	UO:0000035	replicate 4
mtt35_1	Micromechanical tests	mtt35_1_t3a	mtt35_1_t3a.txt	figshare	doi:10.6084/m9.figshare.c.3938821.v1	https://doi.org/10.6084/m9.figshare.c.3938821.v1	Determination of the mechanical properties	mechprop.xls	figshare	doi:10.6084/m9.figshare.c.3938821.v1	https://doi.org/10.6084/m9.figshare.c.3938821.v1	35.3	month	UO	UO:0000035	replicate 1
mtt35_1	Micromechanical tests	mtt35_1_t3b	mtt35_1_t3b.txt	figshare	doi:10.6084/m9.figshare.c.3938821.v1	https://doi.org/10.6084/m9.figshare.c.3938821.v1	Determination of the mechanical properties	mechprop.xls	figshare	doi:10.6084/m9.figshare.c.3938821.v1	https://doi.org/10.6084/m9.figshare.c.3938821.v1	35.3	month	UO	UO:0000035	replicate 1
mtt35_1	Micromechanical tests	mtt35_1_t3c	mtt35_1_t3c.txt	figshare	doi:10.6084/m9.figshare.c.3938821.v1	https://doi.org/10.6084/m9.figshare.c.3938821.v1	Determination of the mechanical properties	mechprop.xls	figshare	doi:10.6084/m9.figshare.c.3938821.v1	https://doi.org/10.6084/m9.figshare.c.3938821.v1	35.3	month	UO	UO:0000035	replicate 1
mtt35_1	Micromechanical tests	mtt35_1_t3d	mtt35_1_t3d.txt	figshare	doi:10.6084/m9.figshare.c.3938821.v1	https://doi.org/10.6084/m9.figshare.c.3938821.v1	Determination of the mechanical properties	mechprop.xls	figshare	doi:10.6084/m9.figshare.c.3938821.v1	https://doi.org/10.6084/m9.figshare.c.3938821.v1	35.3	month	UO	UO:0000035	replicate 1
mtt35_1	Micromechanical tests	mtt35_1_t3e	mtt35_1_t3e.txt	figshare	doi:10.6084/m9.figshare.c.3938821.v1	https://doi.org/10.6084/m9.figshare.c.3938821.v1	Determination of the mechanical properties	mechprop.xls	figshare	doi:10.6084/m9.figshare.c.3938821.v1	https://doi.org/10.6084/m9.figshare.c.3938821.v1	35.3	month	UO	UO:0000035	replicate 1
mtt35_1	Micromechanical tests	mtt35_1_t3f	mtt35_1_t3f.txt	figshare	doi:10.6084/m9.figshare.c.3938821.v1	https://doi.org/10.6084/m9.figshare.c.3938821.v1	Determination of the mechanical properties	mechprop.xls	figshare	doi:10.6084/m9.figshare.c.3938821.v1	https://doi.org/10.6084/m9.figshare.c.3938821.v1	35.3	month	UO	UO:0000035	replicate 1
mtt35_1	Micromechanical tests	mtt35_1_t3g	mtt35_1_t3g.txt	figshare	doi:10.6084/m9.figshare.c.3938821.v1	https://doi.org/10.6084/m9.figshare.c.3938821.v1	Determination of the mechanical properties	mechprop.xls	figshare	doi:10.6084/m9.figshare.c.3938821.v1	https://doi.org/10.6084/m9.figshare.c.3938821.v1	35.3	month	UO	UO:0000035	replicate 1
mtt35_1	Micromechanical tests	mtt35_1_t3h	mtt35_1_t3h.txt	figshare	doi:10.6084/m9.figshare.c.3938821.v1	https://doi.org/10.6084/m9.figshare.c.3938821.v1	Determination of the mechanical properties	mechprop.xls	figshare	doi:10.6084/m9.figshare.c.3938821.v1	https://doi.org/10.6084/m9.figshare.c.3938821.v1	35.3	month	UO	UO:0000035	replicate 1
mtt35_1	Micromechanical tests	mtt35_1_t3i	mtt35_1_t3i.txt	figshare	doi:10.6084/m9.figshare.c.3938821.v1	https://doi.org/10.6084/m9.figshare.c.3938821.v1	Determination of the mechanical properties	mechprop.xls	figshare	doi:10.6084/m9.figshare.c.3938821.v1	https://doi.org/10.6084/m9.figshare.c.3938821.v1	35.3	month	UO	UO:0000035	replicate 1
mtt35_1	Micromechanical tests	mtt35_1_t3j	mtt35_1_t3j.txt	figshare	doi:10.6084/m9.figshare.c.3938821.v1	https://doi.org/10.6084/m9.figshare.c.3938821.v1	Determination of the mechanical properties	mechprop.xls	figshare	doi:10.6084/m9.figshare.c.3938821.v1	https://doi.org/10.6084/m9.figshare.c.3938821.v1	35.3	month	UO	UO:0000035	replicate 1
mtt35_1	Micromechanical tests	mtt35_1_t3k	mtt35_1_t3k.txt	figshare	doi:10.6084/m9.figshare.c.3938821.v1	https://doi.org/10.6084/m9.figshare.c.3938821.v1	Determination of the mechanical properties	mechprop.xls	figshare	doi:10.6084/m9.figshare.c.3938821.v1	https://doi.org/10.6084/m9.figshare.c.3938821.v1	35.3	month	UO	UO:0000035	replicate 1
mtt35_2	Micromechanical tests	mtt35_2_t3a	mtt35_2_t3a.txt	figshare	doi:10.6084/m9.figshare.c.3938821.v1	https://doi.org/10.6084/m9.figshare.c.3938821.v1	Determination of the mechanical properties	mechprop.xls	figshare	doi:10.6084/m9.figshare.c.3938821.v1	https://doi.org/10.6084/m9.figshare.c.3938821.v1	35.3	month	UO	UO:0000035	replicate 2
mtt35_2	Micromechanical tests	mtt35_2_t3b	mtt35_2_t3b.txt	figshare	doi:10.6084/m9.figshare.c.3938821.v1	https://doi.org/10.6084/m9.figshare.c.3938821.v1	Determination of the mechanical properties	mechprop.xls	figshare	doi:10.6084/m9.figshare.c.3938821.v1	https://doi.org/10.6084/m9.figshare.c.3938821.v1	35.3	month	UO	UO:0000035	replicate 2
mtt35_2	Micromechanical tests	mtt35_2_t3c	mtt35_2_t3c.txt	figshare	doi:10.6084/m9.figshare.c.3938821.v1	https://doi.org/10.6084/m9.figshare.c.3938821.v1	Determination of the mechanical properties	mechprop.xls	figshare	doi:10.6084/m9.figshare.c.3938821.v1	https://doi.org/10.6084/m9.figshare.c.3938821.v1	35.3	month	UO	UO:0000035	replicate 2
mtt35_2	Micromechanical tests	mtt35_2_t3d	mtt35_2_t3d.txt	figshare	doi:10.6084/m9.figshare.c.3938821.v1	https://doi.org/10.6084/m9.figshare.c.3938821.v1	Determination of the mechanical properties	mechprop.xls	figshare	doi:10.6084/m9.figshare.c.3938821.v1	https://doi.org/10.6084/m9.figshare.c.3938821.v1	35.3	month	UO	UO:0000035	replicate 2
mtt35_2	Micromechanical tests	mtt35_2_t3e	mtt35_2_t3e.txt	figshare	doi:10.6084/m9.figshare.c.3938821.v1	https://doi.org/10.6084/m9.figshare.c.3938821.v1	Determination of the mechanical properties	mechprop.xls	figshare	doi:10.6084/m9.figshare.c.3938821.v1	https://doi.org/10.6084/m9.figshare.c.3938821.v1	35.3	month	UO	UO:0000035	replicate 2
mtt35_2	Micromechanical tests	mtt35_2_t3f	mtt35_2_t3f.txt	figshare	doi:10.6084/m9.figshare.c.3938821.v1	https://doi.org/10.6084/m9.figshare.c.3938821.v1	Determination of the mechanical properties	mechprop.xls	figshare	doi:10.6084/m9.figshare.c.3938821.v1	https://doi.org/10.6084/m9.figshare.c.3938821.v1	35.3	month	UO	UO:0000035	replicate 2
mtt35_2	Micromechanical tests	mtt35_2_t3g	mtt35_2_t3g.txt	figshare	doi:10.6084/m9.figshare.c.3938821.v1	https://doi.org/10.6084/m9.figshare.c.3938821.v1	Determination of the mechanical properties	mechprop.xls	figshare	doi:10.6084/m9.figshare.c.3938821.v1	https://doi.org/10.6084/m9.figshare.c.3938821.v1	35.3	month	UO	UO:0000035	replicate 2
mtt35_2	Micromechanical tests	mtt35_2_t3h	mtt35_2_t3h.txt	figshare	doi:10.6084/m9.figshare.c.3938821.v1	https://doi.org/10.6084/m9.figshare.c.3938821.v1	Determination of the mechanical properties	mechprop.xls	figshare	doi:10.6084/m9.figshare.c.3938821.v1	https://doi.org/10.6084/m9.figshare.c.3938821.v1	35.3	month	UO	UO:0000035	replicate 2
mtt35_3	Micromechanical tests	mtt35_3_t3a	mtt35_3_t3a.txt	figshare	doi:10.6084/m9.figshare.c.3938821.v1	https://doi.org/10.6084/m9.figshare.c.3938821.v1	Determination of the mechanical properties	mechprop.xls	figshare	doi:10.6084/m9.figshare.c.3938821.v1	https://doi.org/10.6084/m9.figshare.c.3938821.v1	35.3	month	UO	UO:0000035	replicate 3
mtt35_3	Micromechanical tests	mtt35_3_t3b	mtt35_3_t3b.txt	figshare	doi:10.6084/m9.figshare.c.3938821.v1	https://doi.org/10.6084/m9.figshare.c.3938821.v1	Determination of the mechanical properties	mechprop.xls	figshare	doi:10.6084/m9.figshare.c.3938821.v1	https://doi.org/10.6084/m9.figshare.c.3938821.v1	35.3	month	UO	UO:0000035	replicate 3
mtt35_3	Micromechanical tests	mtt35_3_t3c	mtt35_3_t3c.txt	figshare	doi:10.6084/m9.figshare.c.3938821.v1	https://doi.org/10.6084/m9.figshare.c.3938821.v1	Determination of the mechanical properties	mechprop.xls	figshare	doi:10.6084/m9.figshare.c.3938821.v1	https://doi.org/10.6084/m9.figshare.c.3938821.v1	35.3	month	UO	UO:0000035	replicate 3
mtt35_3	Micromechanical tests	mtt35_3_t3d	mtt35_3_t3d.txt	figshare	doi:10.6084/m9.figshare.c.3938821.v1	https://doi.org/10.6084/m9.figshare.c.3938821.v1	Determination of the mechanical properties	mechprop.xls	figshare	doi:10.6084/m9.figshare.c.3938821.v1	https://doi.org/10.6084/m9.figshare.c.3938821.v1	35.3	month	UO	UO:0000035	replicate 3
mtt35_3	Micromechanical tests	mtt35_3_t3f	mtt35_3_t3f.txt	figshare	doi:10.6084/m9.figshare.c.3938821.v1	https://doi.org/10.6084/m9.figshare.c.3938821.v1	Determination of the mechanical properties	mechprop.xls	figshare	doi:10.6084/m9.figshare.c.3938821.v1	https://doi.org/10.6084/m9.figshare.c.3938821.v1	35.3	month	UO	UO:0000035	replicate 3
mtt35_3	Micromechanical tests	mtt35_3_t3h	mtt35_3_t3h.txt	figshare	doi:10.6084/m9.figshare.c.3938821.v1	https://doi.org/10.6084/m9.figshare.c.3938821.v1	Determination of the mechanical properties	mechprop.xls	figshare	doi:10.6084/m9.figshare.c.3938821.v1	https://doi.org/10.6084/m9.figshare.c.3938821.v1	35.3	month	UO	UO:0000035	replicate 3
mtt35_3	Micromechanical tests	mtt35_3_t4a	mtt35_3_t4a.txt	figshare	doi:10.6084/m9.figshare.c.3938821.v1	https://doi.org/10.6084/m9.figshare.c.3938821.v1	Determination of the mechanical properties	mechprop.xls	figshare	doi:10.6084/m9.figshare.c.3938821.v1	https://doi.org/10.6084/m9.figshare.c.3938821.v1	35.3	month	UO	UO:0000035	replicate 3
mtt35_3	Micromechanical tests	mtt35_3_t4b	mtt35_3_t4b.txt	figshare	doi:10.6084/m9.figshare.c.3938821.v1	https://doi.org/10.6084/m9.figshare.c.3938821.v1	Determination of the mechanical properties	mechprop.xls	figshare	doi:10.6084/m9.figshare.c.3938821.v1	https://doi.org/10.6084/m9.figshare.c.3938821.v1	35.3	month	UO	UO:0000035	replicate 3
mtt35_3	Micromechanical tests	mtt35_3_t4c	mtt35_3_t4c.txt	figshare	doi:10.6084/m9.figshare.c.3938821.v1	https://doi.org/10.6084/m9.figshare.c.3938821.v1	Determination of the mechanical properties	mechprop.xls	figshare	doi:10.6084/m9.figshare.c.3938821.v1	https://doi.org/10.6084/m9.figshare.c.3938821.v1	35.3	month	UO	UO:0000035	replicate 3
mtt35_3	Micromechanical tests	mtt35_3_t4d	mtt35_3_t4d.txt	figshare	doi:10.6084/m9.figshare.c.3938821.v1	https://doi.org/10.6084/m9.figshare.c.3938821.v1	Determination of the mechanical properties	mechprop.xls	figshare	doi:10.6084/m9.figshare.c.3938821.v1	https://doi.org/10.6084/m9.figshare.c.3938821.v1	35.3	month	UO	UO:0000035	replicate 3
mtt35_3	Micromechanical tests	mtt35_3_t4e	mtt35_3_t4e.txt	figshare	doi:10.6084/m9.figshare.c.3938821.v1	https://doi.org/10.6084/m9.figshare.c.3938821.v1	Determination of the mechanical properties	mechprop.xls	figshare	doi:10.6084/m9.figshare.c.3938821.v1	https://doi.org/10.6084/m9.figshare.c.3938821.v1	35.3	month	UO	UO:0000035	replicate 3
mtt35_3	Micromechanical tests	mtt35_3_t4f	mtt35_3_t4f.txt	figshare	doi:10.6084/m9.figshare.c.3938821.v1	https://doi.org/10.6084/m9.figshare.c.3938821.v1	Determination of the mechanical properties	mechprop.xls	figshare	doi:10.6084/m9.figshare.c.3938821.v1	https://doi.org/10.6084/m9.figshare.c.3938821.v1	35.3	month	UO	UO:0000035	replicate 3
mtt35_4	Micromechanical tests	mtt35_4_t3a	mtt35_4_t3a.txt	figshare	doi:10.6084/m9.figshare.c.3938821.v1	https://doi.org/10.6084/m9.figshare.c.3938821.v1	Determination of the mechanical properties	mechprop.xls	figshare	doi:10.6084/m9.figshare.c.3938821.v1	https://doi.org/10.6084/m9.figshare.c.3938821.v1	35.3	month	UO	UO:0000035	replicate 4
mtt35_4	Micromechanical tests	mtt35_4_t3b	mtt35_4_t3b.txt	figshare	doi:10.6084/m9.figshare.c.3938821.v1	https://doi.org/10.6084/m9.figshare.c.3938821.v1	Determination of the mechanical properties	mechprop.xls	figshare	doi:10.6084/m9.figshare.c.3938821.v1	https://doi.org/10.6084/m9.figshare.c.3938821.v1	35.3	month	UO	UO:0000035	replicate 4
mtt35_4	Micromechanical tests	mtt35_4_t3c	mtt35_4_t3c.txt	figshare	doi:10.6084/m9.figshare.c.3938821.v1	https://doi.org/10.6084/m9.figshare.c.3938821.v1	Determination of the mechanical properties	mechprop.xls	figshare	doi:10.6084/m9.figshare.c.3938821.v1	https://doi.org/10.6084/m9.figshare.c.3938821.v1	35.3	month	UO	UO:0000035	replicate 4
mtt35_4	Micromechanical tests	mtt35_4_t3d	mtt35_4_t3d.txt	figshare	doi:10.6084/m9.figshare.c.3938821.v1	https://doi.org/10.6084/m9.figshare.c.3938821.v1	Determination of the mechanical properties	mechprop.xls	figshare	doi:10.6084/m9.figshare.c.3938821.v1	https://doi.org/10.6084/m9.figshare.c.3938821.v1	35.3	month	UO	UO:0000035	replicate 4
mtt35_4	Micromechanical tests	mtt35_4_t3e	mtt35_4_t3e.txt	figshare	doi:10.6084/m9.figshare.c.3938821.v1	https://doi.org/10.6084/m9.figshare.c.3938821.v1	Determination of the mechanical properties	mechprop.xls	figshare	doi:10.6084/m9.figshare.c.3938821.v1	https://doi.org/10.6084/m9.figshare.c.3938821.v1	35.3	month	UO	UO:0000035	replicate 4
mtt35_4	Micromechanical tests	mtt35_4_t3f	mtt35_4_t3f.txt	figshare	doi:10.6084/m9.figshare.c.3938821.v1	https://doi.org/10.6084/m9.figshare.c.3938821.v1	Determination of the mechanical properties	mechprop.xls	figshare	doi:10.6084/m9.figshare.c.3938821.v1	https://doi.org/10.6084/m9.figshare.c.3938821.v1	35.3	month	UO	UO:0000035	replicate 4
mtt35_4	Micromechanical tests	mtt35_4_t3g	mtt35_4_t3g.txt	figshare	doi:10.6084/m9.figshare.c.3938821.v1	https://doi.org/10.6084/m9.figshare.c.3938821.v1	Determination of the mechanical properties	mechprop.xls	figshare	doi:10.6084/m9.figshare.c.3938821.v1	https://doi.org/10.6084/m9.figshare.c.3938821.v1	35.3	month	UO	UO:0000035	replicate 4
mtt35_4	Micromechanical tests	mtt35_4_t3h_trunc	mtt35_4_t3h_trunc.txt	figshare	doi:10.6084/m9.figshare.c.3938821.v1	https://doi.org/10.6084/m9.figshare.c.3938821.v1	Determination of the mechanical properties	mechprop.xls	figshare	doi:10.6084/m9.figshare.c.3938821.v1	https://doi.org/10.6084/m9.figshare.c.3938821.v1	35.3	month	UO	UO:0000035	replicate 4
mtt35_4	Micromechanical tests	mtt35_4_t3i	mtt35_4_t3i.txt	figshare	doi:10.6084/m9.figshare.c.3938821.v1	https://doi.org/10.6084/m9.figshare.c.3938821.v1	Determination of the mechanical properties	mechprop.xls	figshare	doi:10.6084/m9.figshare.c.3938821.v1	https://doi.org/10.6084/m9.figshare.c.3938821.v1	35.3	month	UO	UO:0000035	replicate 4
mtt35_4	Micromechanical tests	mtt35_4_t3j	mtt35_4_t3j.txt	figshare	doi:10.6084/m9.figshare.c.3938821.v1	https://doi.org/10.6084/m9.figshare.c.3938821.v1	Determination of the mechanical properties	mechprop.xls	figshare	doi:10.6084/m9.figshare.c.3938821.v1	https://doi.org/10.6084/m9.figshare.c.3938821.v1	35.3	month	UO	UO:0000035	replicate 4
