# Supplementary material for: Age-related dataset on the mechanical properties and collagen fibril structure of tendons from a murine model
Source: Sci Data. 2018 Jul 24;5:180140. doi: 10.1038/sdata.2018.140 (PMC6057439; doi:10.1038/sdata.2018.140)
Supplement: Supplementary file 1 [file sdata2018140-isa1.zip › a_structural_Goh.txt]

Sample Name	Protocol REF	Assay Name	Raw Data File	Comment[Data Repository]	Comment[Data Record Accession]	Comment[Data Record URI]	Protocol REF	Derived Data File	Comment[Data Repository]	Comment[Data Record Accession]	Comment[Data Record URI]	Factor Value[age]	Unit	Term Source REF	Term Accession Number	Factor Value[biological replicate]
mtt01_1	Transmission electron microscopy	mtt01_1_Scan001-046	Scan001-046.zip	figshare	doi:10.6084/m9.figshare.c.3938821.v1	https://doi.org/10.6084/m9.figshare.c.3938821.v1	Determination of the structural properties	strucprop.xls	figshare	doi:10.6084/m9.figshare.c.3938821.v1	https://doi.org/10.6084/m9.figshare.c.3938821.v1	1.6	month	UO	UO:0000035	replicate 1
mtt01_2	Transmission electron microscopy	mtt01_2_Scan001-046	Scan001-046.zip	figshare	doi:10.6084/m9.figshare.c.3938821.v1	https://doi.org/10.6084/m9.figshare.c.3938821.v1	Determination of the structural properties	strucprop.xls	figshare	doi:10.6084/m9.figshare.c.3938821.v1	https://doi.org/10.6084/m9.figshare.c.3938821.v1	1.6	month	UO	UO:0000035	replicate 2
mtt01_3	Transmission electron microscopy	mtt01_3_Scan001-046	Scan001-046.zip	figshare	doi:10.6084/m9.figshare.c.3938821.v1	https://doi.org/10.6084/m9.figshare.c.3938821.v1	Determination of the structural properties	strucprop.xls	figshare	doi:10.6084/m9.figshare.c.3938821.v1	https://doi.org/10.6084/m9.figshare.c.3938821.v1	1.6	month	UO	UO:0000035	replicate 3
mtt02_1	Transmission electron microscopy	mtt02_1_Scan049-076	Scan049-076.zip	figshare	doi:10.6084/m9.figshare.c.3938821.v1	https://doi.org/10.6084/m9.figshare.c.3938821.v1	Determination of the structural properties	strucprop.xls	figshare	doi:10.6084/m9.figshare.c.3938821.v1	https://doi.org/10.6084/m9.figshare.c.3938821.v1	2.6	month	UO	UO:0000035	replicate 1
mtt02_2	Transmission electron microscopy	mtt02_2_Scan049-076	Scan049-076.zip	figshare	doi:10.6084/m9.figshare.c.3938821.v1	https://doi.org/10.6084/m9.figshare.c.3938821.v1	Determination of the structural properties	strucprop.xls	figshare	doi:10.6084/m9.figshare.c.3938821.v1	https://doi.org/10.6084/m9.figshare.c.3938821.v1	2.6	month	UO	UO:0000035	replicate 2
mtt02_3	Transmission electron microscopy	mtt02_3_Scan049-076	Scan049-076.zip	figshare	doi:10.6084/m9.figshare.c.3938821.v1	https://doi.org/10.6084/m9.figshare.c.3938821.v1	Determination of the structural properties	strucprop.xls	figshare	doi:10.6084/m9.figshare.c.3938821.v1	https://doi.org/10.6084/m9.figshare.c.3938821.v1	2.6	month	UO	UO:0000035	replicate 3
mtt04_1	Transmission electron microscopy	mtt04_1_Scan079-114	Scan079-114.zip	figshare	doi:10.6084/m9.figshare.c.3938821.v1	https://doi.org/10.6084/m9.figshare.c.3938821.v1	Determination of the structural properties	strucprop.xls	figshare	doi:10.6084/m9.figshare.c.3938821.v1	https://doi.org/10.6084/m9.figshare.c.3938821.v1	4	month	UO	UO:0000035	replicate 1
mtt04_2	Transmission electron microscopy	mtt04_2_Scan079-114	Scan079-114.zip	figshare	doi:10.6084/m9.figshare.c.3938821.v1	https://doi.org/10.6084/m9.figshare.c.3938821.v1	Determination of the structural properties	strucprop.xls	figshare	doi:10.6084/m9.figshare.c.3938821.v1	https://doi.org/10.6084/m9.figshare.c.3938821.v1	4	month	UO	UO:0000035	replicate 2
mtt04_3	Transmission electron microscopy	mtt04_3_Scan079-114	Scan079-114.zip	figshare	doi:10.6084/m9.figshare.c.3938821.v1	https://doi.org/10.6084/m9.figshare.c.3938821.v1	Determination of the structural properties	strucprop.xls	figshare	doi:10.6084/m9.figshare.c.3938821.v1	https://doi.org/10.6084/m9.figshare.c.3938821.v1	4	month	UO	UO:0000035	replicate 3
mtt11_1	Transmission electron microscopy	mtt11_1_Scan115-125	Scan115-125.zip	figshare	doi:10.6084/m9.figshare.c.3938821.v1	https://doi.org/10.6084/m9.figshare.c.3938821.v1	Determination of the structural properties	strucprop.xls	figshare	doi:10.6084/m9.figshare.c.3938821.v1	https://doi.org/10.6084/m9.figshare.c.3938821.v1	11.5	month	UO	UO:0000035	replicate 1
mtt11_2	Transmission electron microscopy	mtt11_2_Scan115-125	Scan115-125.zip	figshare	doi:10.6084/m9.figshare.c.3938821.v1	https://doi.org/10.6084/m9.figshare.c.3938821.v1	Determination of the structural properties	strucprop.xls	figshare	doi:10.6084/m9.figshare.c.3938821.v1	https://doi.org/10.6084/m9.figshare.c.3938821.v1	11.5	month	UO	UO:0000035	replicate 2
mtt11_3	Transmission electron microscopy	mtt11_3_Scan115-125	Scan115-125.zip	figshare	doi:10.6084/m9.figshare.c.3938821.v1	https://doi.org/10.6084/m9.figshare.c.3938821.v1	Determination of the structural properties	strucprop.xls	figshare	doi:10.6084/m9.figshare.c.3938821.v1	https://doi.org/10.6084/m9.figshare.c.3938821.v1	11.5	month	UO	UO:0000035	replicate 3
mtt11_4	Transmission electron microscopy	mtt11_4_Scan127-138	Scan127-138.zip	figshare	doi:10.6084/m9.figshare.c.3938821.v1	https://doi.org/10.6084/m9.figshare.c.3938821.v1	Determination of the structural properties	strucprop.xls	figshare	doi:10.6084/m9.figshare.c.3938821.v1	https://doi.org/10.6084/m9.figshare.c.3938821.v1	11.5	month	UO	UO:0000035	replicate 4
mtt23_1	Transmission electron microscopy	mtt23_1_Scan127-138	Scan127-138.zip	figshare	doi:10.6084/m9.figshare.c.3938821.v1	https://doi.org/10.6084/m9.figshare.c.3938821.v1	Determination of the structural properties	strucprop.xls	figshare	doi:10.6084/m9.figshare.c.3938821.v1	https://doi.org/10.6084/m9.figshare.c.3938821.v1	23	month	UO	UO:0000035	replicate 1
mtt23_2	Transmission electron microscopy	mtt23_2_Scan127-138	Scan127-138.zip	figshare	doi:10.6084/m9.figshare.c.3938821.v1	https://doi.org/10.6084/m9.figshare.c.3938821.v1	Determination of the structural properties	strucprop.xls	figshare	doi:10.6084/m9.figshare.c.3938821.v1	https://doi.org/10.6084/m9.figshare.c.3938821.v1	23	month	UO	UO:0000035	replicate 2
mtt23_3	Transmission electron microscopy	mtt23_3_Scan127-138	Scan127-138.zip	figshare	doi:10.6084/m9.figshare.c.3938821.v1	https://doi.org/10.6084/m9.figshare.c.3938821.v1	Determination of the structural properties	strucprop.xls	figshare	doi:10.6084/m9.figshare.c.3938821.v1	https://doi.org/10.6084/m9.figshare.c.3938821.v1	23	month	UO	UO:0000035	replicate 3
mtt29_1	Transmission electron microscopy	mtt29_1_Scan139-153	Scan139-153.zip	figshare	doi:10.6084/m9.figshare.c.3938821.v1	https://doi.org/10.6084/m9.figshare.c.3938821.v1	Determination of the structural properties	strucprop.xls	figshare	doi:10.6084/m9.figshare.c.3938821.v1	https://doi.org/10.6084/m9.figshare.c.3938821.v1	29	month	UO	UO:0000035	replicate 1
mtt29_2	Transmission electron microscopy	mtt29_2_Scan139-153	Scan139-153.zip	figshare	doi:10.6084/m9.figshare.c.3938821.v1	https://doi.org/10.6084/m9.figshare.c.3938821.v1	Determination of the structural properties	strucprop.xls	figshare	doi:10.6084/m9.figshare.c.3938821.v1	https://doi.org/10.6084/m9.figshare.c.3938821.v1	29	month	UO	UO:0000035	replicate 2
mtt29_3	Transmission electron microscopy	mtt29_3_Scan139-153	Scan139-153.zip	figshare	doi:10.6084/m9.figshare.c.3938821.v1	https://doi.org/10.6084/m9.figshare.c.3938821.v1	Determination of the structural properties	strucprop.xls	figshare	doi:10.6084/m9.figshare.c.3938821.v1	https://doi.org/10.6084/m9.figshare.c.3938821.v1	29	month	UO	UO:0000035	replicate 3
mtt29_4	Transmission electron microscopy	mtt29_4_Scan139-153	Scan139-153.zip	figshare	doi:10.6084/m9.figshare.c.3938821.v1	https://doi.org/10.6084/m9.figshare.c.3938821.v1	Determination of the structural properties	strucprop.xls	figshare	doi:10.6084/m9.figshare.c.3938821.v1	https://doi.org/10.6084/m9.figshare.c.3938821.v1	29	month	UO	UO:0000035	replicate 4
mtt31_1	Transmission electron microscopy	mtt31_1_Scan154-168	Scan154-168.zip	figshare	doi:10.6084/m9.figshare.c.3938821.v1	https://doi.org/10.6084/m9.figshare.c.3938821.v1	Determination of the structural properties	strucprop.xls	figshare	doi:10.6084/m9.figshare.c.3938821.v1	https://doi.org/10.6084/m9.figshare.c.3938821.v1	31.5	month	UO	UO:0000035	replicate 1
mtt31_2	Transmission electron microscopy	mtt31_2_Scan154-168	Scan154-168.zip	figshare	doi:10.6084/m9.figshare.c.3938821.v1	https://doi.org/10.6084/m9.figshare.c.3938821.v1	Determination of the structural properties	strucprop.xls	figshare	doi:10.6084/m9.figshare.c.3938821.v1	https://doi.org/10.6084/m9.figshare.c.3938821.v1	31.5	month	UO	UO:0000035	replicate 2
mtt31_3	Transmission electron microscopy	mtt31_3_Scan154-168	Scan154-168.zip	figshare	doi:10.6084/m9.figshare.c.3938821.v1	https://doi.org/10.6084/m9.figshare.c.3938821.v1	Determination of the structural properties	strucprop.xls	figshare	doi:10.6084/m9.figshare.c.3938821.v1	https://doi.org/10.6084/m9.figshare.c.3938821.v1	31.5	month	UO	UO:0000035	replicate 3
mtt31_4	Transmission electron microscopy	mtt31_4_Scan154-168	Scan154-168.zip	figshare	doi:10.6084/m9.figshare.c.3938821.v1	https://doi.org/10.6084/m9.figshare.c.3938821.v1	Determination of the structural properties	strucprop.xls	figshare	doi:10.6084/m9.figshare.c.3938821.v1	https://doi.org/10.6084/m9.figshare.c.3938821.v1	31.5	month	UO	UO:0000035	replicate 4
mtt35_1	Transmission electron microscopy	mtt35_1_Scan169-192	Scan169-192.zip	figshare	doi:10.6084/m9.figshare.c.3938821.v1	https://doi.org/10.6084/m9.figshare.c.3938821.v1	Determination of the structural properties	strucprop.xls	figshare	doi:10.6084/m9.figshare.c.3938821.v1	https://doi.org/10.6084/m9.figshare.c.3938821.v1	35.3	month	UO	UO:0000035	replicate 1
mtt35_2	Transmission electron microscopy	mtt35_2_Scan169-192	Scan169-192.zip	figshare	doi:10.6084/m9.figshare.c.3938821.v1	https://doi.org/10.6084/m9.figshare.c.3938821.v1	Determination of the structural properties	strucprop.xls	figshare	doi:10.6084/m9.figshare.c.3938821.v1	https://doi.org/10.6084/m9.figshare.c.3938821.v1	35.3	month	UO	UO:0000035	replicate 2
mtt35_3	Transmission electron microscopy	mtt35_3_Scan169-192	Scan169-192.zip	figshare	doi:10.6084/m9.figshare.c.3938821.v1	https://doi.org/10.6084/m9.figshare.c.3938821.v1	Determination of the structural properties	strucprop.xls	figshare	doi:10.6084/m9.figshare.c.3938821.v1	https://doi.org/10.6084/m9.figshare.c.3938821.v1	35.3	month	UO	UO:0000035	replicate 3
mtt35_4	Transmission electron microscopy	mtt35_4_Scan169-192	Scan169-192.zip	figshare	doi:10.6084/m9.figshare.c.3938821.v1	https://doi.org/10.6084/m9.figshare.c.3938821.v1	Determination of the structural properties	strucprop.xls	figshare	doi:10.6084/m9.figshare.c.3938821.v1	https://doi.org/10.6084/m9.figshare.c.3938821.v1	35.3	month	UO	UO:0000035	replicate 4
